# Supplementary material for: Digitalisation of occupations—Developing an indicator based on digital skill requirements
Source: PLoS One. 2023 Jan 17;18(1):e0278281. doi: 10.1371/journal.pone.0278281 (PMC9844856; doi:10.1371/journal.pone.0278281)
Supplement: S1 File — (XLSX) [file pone.0278281.s001.xlsx]

## Sheet: Opt 1 Base
ESCO code	ISCO08 (4 digit)	Share of dig. skills	RCA	Number of skills	Number of dig. skills	occupationUri
0110.1	110	0.047619	0.733683	21	1	http://data.europa.eu/esco/occupation/f2cc5978-e45c-4f28-b859-7f89221b0505
0110.10	110	0	0	13	0	http://data.europa.eu/esco/occupation/b223f402-0318-4e27-8691-df6e7f7295d2
0110.11	110	0	0	20	0	http://data.europa.eu/esco/occupation/262f21a3-ae78-46f4-a5f9-5a1f502caa90
0110.12	110	0	0	10	0	http://data.europa.eu/esco/occupation/e44b2459-af5e-492d-9c57-d9c2e62944e7
0110.2	110	0	0	20	0	http://data.europa.eu/esco/occupation/c6a26e11-bdf1-47a1-849d-fdcf819d458d
0110.3	110	0	0	12	0	http://data.europa.eu/esco/occupation/9bf4c8ea-e814-4772-ae31-0f29672dc497
0110.4	110	0	0	11	0	http://data.europa.eu/esco/occupation/c6e5e0e7-fa99-4f71-9fc1-9889d85282a5
0110.5	110	0	0	10	0	http://data.europa.eu/esco/occupation/e4c915ff-6c9c-4fa9-a8fb-09d0c67e30d4
0110.6	110	0	0	15	0	http://data.europa.eu/esco/occupation/7696b15a-c52e-4ac5-b38d-9eeb010c5fa3
0110.7	110	0	0	13	0	http://data.europa.eu/esco/occupation/bbd1fe06-1b55-4937-9317-fc162311ab38
0110.8	110	0.1	1.54073	10	1	http://data.europa.eu/esco/occupation/b864c9a3-ef6e-46a0-a40c-66188f74dfa7
0110.9	110	0	0	10	0	http://data.europa.eu/esco/occupation/0b1d8dcb-d941-4d79-99bf-fc10c1806c43
0210.1	210	0	0	11	0	http://data.europa.eu/esco/occupation/4a3f40a8-0587-494c-b8d3-7098b8c5992f
0210.2	210	0	0	12	0	http://data.europa.eu/esco/occupation/cb3b2662-774a-4e6f-841e-f120244d7031
0210.3	210	0.0454545	0.700334	22	1	http://data.europa.eu/esco/occupation/1de91afd-9da2-47ab-a7e7-19bf931709a4
0210.4	210	0.0714286	1.10052	14	1	http://data.europa.eu/esco/occupation/86c892cf-09a3-44c8-b9d1-814d93dbcbb4
0310.1	310	0.0882353	1.35947	34	3	http://data.europa.eu/esco/occupation/c94dc5b2-6b23-4915-8de5-a4e6ae86d802
0310.2	310	0	0	13	0	http://data.europa.eu/esco/occupation/fdc8adfb-1807-4146-98ae-3a26fbe19996
0310.3	310	0	0	12	0	http://data.europa.eu/esco/occupation/bd5a2f44-fc06-45fd-909b-3a4001c8b8a3
0310.4	310	0.105263	1.62182	19	2	http://data.europa.eu/esco/occupation/35e67944-231e-4bc9-8c69-560f203167ff
0310.5	310	0.0714286	1.10052	14	1	http://data.europa.eu/esco/occupation/555235ce-8c45-409b-a6c9-83e69c2d2bce
1111.1	1111	0	0	9	0	http://data.europa.eu/esco/occupation/7226c10f-701b-4711-8843-140aace12c6f
1111.2	1111	0	0	13	0	http://data.europa.eu/esco/occupation/404a50e9-61ce-448d-a695-bbfc697a0727
1111.3	1111	0	0	10	0	http://data.europa.eu/esco/occupation/d63789ac-74b5-40e3-b890-685513c38e12
1111.4	1111	0	0	9	0	http://data.europa.eu/esco/occupation/6cee3765-2b3b-48b0-af2b-1eb512d071fd
1111.5	1111	0.0833333	1.28394	12	1	http://data.europa.eu/esco/occupation/5bca96fd-4203-400b-be58-9e9b50bc98da
1111.6	1111	0	0	12	0	http://data.europa.eu/esco/occupation/0ee67d5e-8de9-48f0-97c5-ba23d486b1e9
1111.7	1111	0	0	10	0	http://data.europa.eu/esco/occupation/73c3f018-71ce-4dc1-abdd-14cea7873717
1112.1	1112	0	0	17	0	http://data.europa.eu/esco/occupation/9e4269d5-e10e-4f49-ac99-65c833f933a2
1112.2	1112	0	0	14	0	http://data.europa.eu/esco/occupation/a8d05b64-f60b-4dd9-91c2-e2e63d82f2f5
1112.3	1112	0	0	18	0	http://data.europa.eu/esco/occupation/1fb92021-9576-4c85-8759-f6918e9f0ad4
1112.3.1	1112	0	0	18	0	http://data.europa.eu/esco/occupation/190ec9a5-938c-45a5-bd9c-c12b1af33353
1112.3.2	1112	0	0	15	0	http://data.europa.eu/esco/occupation/a2494c65-11a8-4853-9371-c89333c33be1
1112.4	1112	0	0	15	0	http://data.europa.eu/esco/occupation/f2413988-f76a-4636-a4b1-9952517aa21f
1112.5	1112	0	0	17	0	http://data.europa.eu/esco/occupation/2ae275fe-4f11-4a38-9e95-d466d74b42a3
1112.6	1112	0	0	18	0	http://data.europa.eu/esco/occupation/0752ed49-03e7-4d75-8314-a051b3771a1d
1112.7	1112	0	0	9	0	http://data.europa.eu/esco/occupation/5c5b153e-4bf8-4f3d-973d-12fabf306d12
1114.1	1114	0	0	27	0	http://data.europa.eu/esco/occupation/e9cf8b24-6b8b-47cc-9dd3-b601aa135960
1120.1	1120	0	0	20	0	http://data.europa.eu/esco/occupation/93dfef83-579c-4bef-b0ba-d41ee9cbda85
1120.2	1120	0.0277778	0.427982	36	1	http://data.europa.eu/esco/occupation/544cd9cf-e2ee-4ac0-8a02-7147af6b97d7
1120.2.1	1120	0.0638298	0.983447	47	3	http://data.europa.eu/esco/occupation/0917ab6b-18a8-4cfd-8e7a-843b88cf9457
1120.3	1120	0.0344828	0.531287	29	1	http://data.europa.eu/esco/occupation/6c3fd65e-2d24-47d8-bc22-9e93512bdcc2
1120.3.1	1120	0	0	26	0	http://data.europa.eu/esco/occupation/4be4ea31-1211-4f0c-82bb-f6fe10791f4d
1120.4	1120	0.047619	0.733683	21	1	http://data.europa.eu/esco/occupation/c64a6e4e-5b38-4f93-b26d-aded817aeaf3
1120.5	1120	0	0	17	0	http://data.europa.eu/esco/occupation/070e94a8-a933-4557-9b95-fefe7f4f1763
1120.6	1120	0.0714286	1.10052	28	2	http://data.europa.eu/esco/occupation/73b10c97-b003-45dc-a36d-c1d585c04be1
1211.1	1211	0	0	12	0	http://data.europa.eu/esco/occupation/30f3ea93-882a-4525-841c-1d5b4b64076f
1211.1.1	1211	0	0	33	0	http://data.europa.eu/esco/occupation/04f39bfa-bc03-4480-98bc-b18ce4fe4b4b
1211.1.2	1211	0.08	1.23259	25	2	http://data.europa.eu/esco/occupation/b680251e-b3c7-4029-9849-66a95081801c
1211.1.3	1211	0	0	29	0	http://data.europa.eu/esco/occupation/44e0c015-309d-4f67-98a3-1e036966ed7f
1211.1.4	1211	0	0	15	0	http://data.europa.eu/esco/occupation/3e1a2f3c-20d6-4d33-aa6f-63cd2a32698d
1212.1	1212	0.0555556	0.855963	18	1	http://data.europa.eu/esco/occupation/96e88e86-f2c7-42e6-a2b2-17e4f08d4ee0
1212.2	1212	0.0416667	0.641972	24	1	http://data.europa.eu/esco/occupation/f605bcd2-90b6-45a0-a558-d05016d68a77
1212.2.1	1212	0.030303	0.466889	33	1	http://data.europa.eu/esco/occupation/949ab84f-5d76-4139-a568-45691b7ebc53
1212.3	1212	0.0333333	0.513578	30	1	http://data.europa.eu/esco/occupation/3d999108-f37a-4087-a936-b2911240b8c2
1213.1	1213	0.0833333	1.28394	12	1	http://data.europa.eu/esco/occupation/7a3996d8-b90d-4b81-bd5e-e37f005b2683
1213.2	1213	0	0	10	0	http://data.europa.eu/esco/occupation/64e38ce7-3901-4261-bfee-77c7a77397f2
1213.2.1	1213	0.0769231	1.18518	13	1	http://data.europa.eu/esco/occupation/d00b4607-c4fe-4f3e-8974-29401e23223c
1213.2.2	1213	0	0	26	0	http://data.europa.eu/esco/occupation/4f49df98-98b8-4a9e-98ad-9c5557817eba
1213.2.3	1213	0	0	10	0	http://data.europa.eu/esco/occupation/e246eca2-2cec-45b4-ae76-aa1f37d07bc5
1213.3	1213	0.0512821	0.79012	39	2	http://data.europa.eu/esco/occupation/91f93dc4-1b71-4053-b6fb-c579ec19303a
1213.4	1213	0.0434783	0.669884	23	1	http://data.europa.eu/esco/occupation/c94f3565-d987-431f-a46b-6f4e018e0bd7
1219.1	1219	0.0526316	0.810912	19	1	http://data.europa.eu/esco/occupation/3c136897-4e0e-41ef-bb57-d8152323b93a
1219.1.1	1219	0	0	33	0	http://data.europa.eu/esco/occupation/b42c5ed4-c6e4-4694-934f-96127719cc43
1219.1.2	1219	0	0	28	0	http://data.europa.eu/esco/occupation/e9507d34-c70f-474f-a4a3-d2cbfe50f6e9
1219.2	1219	0.0384615	0.59259	26	1	http://data.europa.eu/esco/occupation/1313aeea-63a9-4b4d-82d1-dbe00ff9ed10
1219.3	1219	0	0	12	0	http://data.europa.eu/esco/occupation/8b26eec6-7497-4218-8364-9b5983b04ae7
1219.4	1219	0	0	16	0	http://data.europa.eu/esco/occupation/94e0bedd-e56e-42be-a5a4-b74a260f437c
1219.5	1219	0	0	15	0	http://data.europa.eu/esco/occupation/680831bb-64fc-4fc8-ae58-c450327d9700
1219.5.1	1219	0.1	1.54073	30	3	http://data.europa.eu/esco/occupation/81cc1583-3614-4207-8e54-00b8cd4ddf09
1219.5.2	1219	0	0	11	0	http://data.europa.eu/esco/occupation/0552ff45-b282-455c-b431-fb05a0e00801
1219.5.3	1219	0	0	25	0	http://data.europa.eu/esco/occupation/cb446db8-e8b3-418c-a21c-2d10faea42a5
1219.5.4	1219	0	0	21	0	http://data.europa.eu/esco/occupation/546ec458-e2a4-4cb1-ac17-553d314ac2e2
1219.5.5	1219	0	0	26	0	http://data.europa.eu/esco/occupation/b633af32-c8c0-4481-9971-7932ea4b16b5
1219.6	1219	0.027027	0.416415	37	1	http://data.europa.eu/esco/occupation/bea99fea-0383-4c63-b944-70d4799de2c5
1219.7	1219	0.111111	1.71193	18	2	http://data.europa.eu/esco/occupation/109e0a5d-203d-4af6-8f70-692111335ec3
1221.1	1221	0	0	17	0	http://data.europa.eu/esco/occupation/04b52c04-0620-4558-8f89-e252de2963ff
1221.2	1221	0	0	27	0	http://data.europa.eu/esco/occupation/c530b0ee-46f8-40fb-818c-d9b44b891cb9
1221.3	1221	0.125	1.92592	24	3	http://data.europa.eu/esco/occupation/0ddbf393-38f1-4c22-b14c-fe775008f321
1221.3.1	1221	0.027027	0.416415	37	1	http://data.europa.eu/esco/occupation/425ed170-bf90-42c9-b5bd-148282ed96ff
1221.3.2	1221	0.0714286	1.10052	28	2	http://data.europa.eu/esco/occupation/6fcf4638-e7c7-4978-9302-9a7b63a3d57c
1221.3.2.1	1221	0.075	1.15555	40	3	http://data.europa.eu/esco/occupation/a7594892-ff23-4e2a-aedf-2f967ebca15c
1221.3.2.1.1	1221	0.0434783	0.669884	46	2	http://data.europa.eu/esco/occupation/dab60fc6-c16e-4de7-b969-b323784f5a49
1221.3.2.1.2	1221	0.0416667	0.641972	24	1	http://data.europa.eu/esco/occupation/7a031723-2b2c-4fdd-8ed5-30d67088b8b8
1221.3.2.1.3	1221	0.157895	2.43274	19	3	http://data.europa.eu/esco/occupation/1663e9d9-857b-4efa-9ab6-886c7fc763f6
1221.3.2.1.4	1221	0.0714286	1.10052	14	1	http://data.europa.eu/esco/occupation/1dd7c3cb-2d58-4dad-ae15-c9081174ab7e
1221.3.3	1221	0.0555556	0.855963	36	2	http://data.europa.eu/esco/occupation/d954fd71-0e2f-4cf9-85f0-c040fa6cbda9
1221.4	1221	0.0714286	1.10052	14	1	http://data.europa.eu/esco/occupation/2d3d7188-47ab-49b9-9045-e452d9db06f1
1221.5	1221	0.166667	2.56789	24	4	http://data.europa.eu/esco/occupation/dc97adbe-f807-4ad8-8f3c-c24b3416cdef
1221.6	1221	0.0540541	0.832829	37	2	http://data.europa.eu/esco/occupation/6ce3c372-408b-4c46-86d8-ad6b9255d686
1222.1	1222	0.12	1.84888	25	3	http://data.europa.eu/esco/occupation/cd7b838c-51f6-41ec-9067-bb974c0f991b
1222.1.1	1222	0.0606061	0.933778	33	2	http://data.europa.eu/esco/occupation/4ebf2dae-c326-4627-befe-fbc91410f432
1222.1.2	1222	0.0384615	0.59259	26	1	http://data.europa.eu/esco/occupation/6cc19251-763b-4de1-b4f7-526c9ff732d2
1223.1	1223	0	0	24	0	http://data.europa.eu/esco/occupation/9f508305-80ce-4111-8722-f2c9b4a44890
1223.1.1	1223	0	0	27	0	http://data.europa.eu/esco/occupation/73856e9e-eca2-44c2-bb3c-aaedf4b25979
1223.2	1223	0.0714286	1.10052	28	2	http://data.europa.eu/esco/occupation/73ceb2f9-18e3-4cfe-9c06-e9fb31ece440
1223.2.1	1223	0.0588235	0.906314	17	1	http://data.europa.eu/esco/occupation/1488589a-7b83-471d-b094-492f5616f4e0
1223.2.1.1	1223	0.0714286	1.10052	14	1	http://data.europa.eu/esco/occupation/01bcac9f-7881-4664-bd63-dea700e3b117
1223.2.1.2	1223	0.107143	1.65079	28	3	http://data.europa.eu/esco/occupation/ef6020f9-11b4-4d1a-96e0-903331594121
1223.2.1.3	1223	0	0	14	0	http://data.europa.eu/esco/occupation/62001bb7-4611-4b61-903e-d98589c0821a
1223.2.1.4	1223	0.125	1.92592	24	3	http://data.europa.eu/esco/occupation/ada3fc30-c205-4279-90b8-ed5c7c467626
1223.2.2	1223	0.0666667	1.02716	15	1	http://data.europa.eu/esco/occupation/c02ee787-c30b-4f0d-9d7f-6eb36fc44a5d
1223.2.2.1	1223	0.166667	2.56789	18	3	http://data.europa.eu/esco/occupation/9db7d74c-b46d-45c0-b611-6bcb7456ecc6
1311.1	1311	0	0	18	0	http://data.europa.eu/esco/occupation/f04eaeff-52f5-4d52-93ad-6f846884827f
1312.1	1312	0.03125	0.481479	32	1	http://data.europa.eu/esco/occupation/4fe4b1f1-e84d-4056-b062-83d5a64fc571
1312.2	1312	0.0769231	1.18518	39	3	http://data.europa.eu/esco/occupation/a5826284-14fb-4866-b9be-69ce69db1b71
1312.3	1312	0.0263158	0.405456	38	1	http://data.europa.eu/esco/occupation/5945cba8-19a4-4632-8a8f-4186e2bad1a3
1321.1	1321	0	0	14	0	http://data.europa.eu/esco/occupation/caa75a5b-b32f-4d57-bffa-03dbb91058cf
1321.2	1321	0	0	12	0	http://data.europa.eu/esco/occupation/6426ada1-4d8c-4612-99e3-91bc569805ee
1321.2.1	1321	0.0526316	0.810912	19	1	http://data.europa.eu/esco/occupation/eb9479c6-5fdf-4f45-ace4-28b547b8c7e5
1321.2.1.1	1321	0.0285714	0.44021	35	1	http://data.europa.eu/esco/occupation/0d21a30d-25d9-427b-b8e4-339408425ff5
1321.2.1.2	1321	0	0	7	0	http://data.europa.eu/esco/occupation/3afd6af4-0c34-4311-ad73-65adc2571f0c
1321.2.1.3	1321	0.0322581	0.497011	31	1	http://data.europa.eu/esco/occupation/a7d6a377-3d3b-41cf-9301-f4a0a7ad3d96
1321.2.1.4	1321	0.111111	1.71193	27	3	http://data.europa.eu/esco/occupation/6482664d-48f4-4ff4-9346-584ac0e2f729
1321.2.1.5	1321	0.1	1.54073	30	3	http://data.europa.eu/esco/occupation/a2bc52c2-9802-4929-a95c-6379d9f19204
1321.2.1.6	1321	0.0857143	1.32063	35	3	http://data.europa.eu/esco/occupation/316309e4-5fce-4dca-85d1-07702217ea19
1321.2.1.6.1	1321	0.15	2.3111	20	3	http://data.europa.eu/esco/occupation/e5257110-e7f1-453a-a2dc-bd374945bc4a
1321.2.1.6.2	1321	0.103448	1.59386	29	3	http://data.europa.eu/esco/occupation/262d4e45-0cf7-4399-be6f-3d5e96826ef2
1321.2.1.7	1321	0.0769231	1.18518	13	1	http://data.europa.eu/esco/occupation/45517bc3-0887-416d-95fe-6ace1b90bddd
1321.2.1.8	1321	0.0384615	0.59259	26	1	http://data.europa.eu/esco/occupation/0368c4d4-94cf-4168-a84d-283a25880e0d
1321.2.2	1321	0.137931	2.12515	29	4	http://data.europa.eu/esco/occupation/fdb16700-109e-4d02-949e-3213f278df93
1321.2.2.1	1321	0.1875	2.88888	16	3	http://data.europa.eu/esco/occupation/02f26b2f-879c-4811-8381-65e8dd3f4a16
1321.2.2.2	1321	0.214286	3.30157	14	3	http://data.europa.eu/esco/occupation/1f8967ce-9faa-4d56-a656-50e041f7d07e
1321.2.2.3	1321	0	0	4	0	http://data.europa.eu/esco/occupation/652b847f-837a-4a08-bd5e-36397fe56455
1321.2.3	1321	0	0	13	0	http://data.europa.eu/esco/occupation/c6bd511a-d966-4df9-a48e-4f800354f268
1321.2.4	1321	0	0	21	0	http://data.europa.eu/esco/occupation/9deee896-be9b-4aac-b55e-ceff1a7a843a
1321.2.5	1321	0.0625	0.962959	16	1	http://data.europa.eu/esco/occupation/9a20c93e-a345-4a46-a406-9ffbf11daeef
1321.3	1321	0	0	4	0	http://data.europa.eu/esco/occupation/518348e6-0095-4f37-ad46-5ef1b8b5ee2f
1322.1	1322	0.037037	0.570642	27	1	http://data.europa.eu/esco/occupation/107d21c6-973b-411c-89fd-69da48d29ada
1322.1.1	1322	0.0454545	0.700334	22	1	http://data.europa.eu/esco/occupation/df66a6e6-2130-4932-8aaf-263dafa569fa
1322.1.2	1322	0	0	21	0	http://data.europa.eu/esco/occupation/0633ec3f-91f1-4038-bc29-e0ec4cd7f1e9
1322.2	1322	0.05	0.770367	20	1	http://data.europa.eu/esco/occupation/b156960c-8508-4067-908d-f167847c55b1
1323.1	1323	0	0	24	0	http://data.europa.eu/esco/occupation/faed05c0-c1d1-4e34-b575-0dea96459e56
1323.1.1	1323	0	0	17	0	http://data.europa.eu/esco/occupation/ba3bacd4-73e9-4861-a9c0-f89f1f28055a
1323.1.2	1323	0.1	1.54073	20	2	http://data.europa.eu/esco/occupation/b9711647-463f-4991-a858-d5de66ff2f83
1324.1	1324	0.0434783	0.669884	23	1	http://data.europa.eu/esco/occupation/fc35b7ca-ecec-40d7-91b5-5065f662d955
1324.2	1324	0.142857	2.20105	14	2	http://data.europa.eu/esco/occupation/0d442b70-5413-4820-bebf-36dd5ce437ac
1324.3	1324	0.09375	1.44444	32	3	http://data.europa.eu/esco/occupation/823db06f-25e1-4658-b063-d6ef956b41f5
1324.3.1	1324	0.04	0.616293	25	1	http://data.europa.eu/esco/occupation/632e61c8-4e4b-44c7-b213-6dd5a174b143
1324.3.1.1	1324	0.08	1.23259	25	2	http://data.europa.eu/esco/occupation/73d3ce3c-296c-4f85-9381-2eed6f3ae5fa
1324.3.1.2	1324	0	0	22	0	http://data.europa.eu/esco/occupation/baae6dd1-4a59-480d-83b1-a0708a5a1736
1324.3.1.3	1324	0	0	18	0	http://data.europa.eu/esco/occupation/98ad0008-13d9-4e9b-94bf-4f4a5faae764
1324.3.1.4	1324	0.0769231	1.18518	26	2	http://data.europa.eu/esco/occupation/4ea620f2-5c75-49ee-85a0-b2fb6bbf3624
1324.3.1.5	1324	0.0625	0.962959	32	2	http://data.europa.eu/esco/occupation/f56e33a3-01bb-46ba-98f4-d47aa242b983
1324.3.1.6	1324	0	0	21	0	http://data.europa.eu/esco/occupation/72d1e9ca-294c-4349-90ed-f99541d447d0
1324.3.1.6.1	1324	0.0384615	0.59259	26	1	http://data.europa.eu/esco/occupation/e04bca7b-c0c7-454d-9d15-dfb64a30dc0a
1324.3.1.6.10	1324	0.0384615	0.59259	26	1	http://data.europa.eu/esco/occupation/de0084a5-7e00-43cc-bc51-3cb70a031295
1324.3.1.6.11	1324	0.0384615	0.59259	26	1	http://data.europa.eu/esco/occupation/032d4115-03ec-49c9-853d-678f8a41969b
1324.3.1.6.12	1324	0.0384615	0.59259	26	1	http://data.europa.eu/esco/occupation/2ad52381-6adb-4262-b17c-ea7fcb3b6696
1324.3.1.6.13	1324	0.0384615	0.59259	26	1	http://data.europa.eu/esco/occupation/23a9e478-d465-4b61-b6d9-97b7e90af17a
1324.3.1.6.14	1324	0.0357143	0.550262	28	1	http://data.europa.eu/esco/occupation/73bdadf0-2175-4097-8f4d-b6dabeb0a030
1324.3.1.6.15	1324	0.0384615	0.59259	26	1	http://data.europa.eu/esco/occupation/bd7c070b-333f-4b9d-a70a-25f135ff931e
1324.3.1.6.16	1324	0.0384615	0.59259	26	1	http://data.europa.eu/esco/occupation/d46a0f9d-4474-46f8-b59d-7970da915b94
1324.3.1.6.17	1324	0.0384615	0.59259	26	1	http://data.europa.eu/esco/occupation/7ff7ab7d-12a6-4d87-ac91-8a8f3540b1c0
1324.3.1.6.18	1324	0.0384615	0.59259	26	1	http://data.europa.eu/esco/occupation/a49e1479-90c4-41d2-871b-ac58ebc4894b
1324.3.1.6.19	1324	0.0384615	0.59259	26	1	http://data.europa.eu/esco/occupation/29a95106-3680-427b-bd1c-3f13d6999241
1324.3.1.6.2	1324	0.0384615	0.59259	26	1	http://data.europa.eu/esco/occupation/449f6aef-a8e6-4edc-aea4-802a7b773e00
1324.3.1.6.20	1324	0.037037	0.570642	27	1	http://data.europa.eu/esco/occupation/96c870c0-f93a-43c3-9ce4-1fe9e737fece
1324.3.1.6.21	1324	0.037037	0.570642	27	1	http://data.europa.eu/esco/occupation/ee5f8b2f-4b40-4426-8290-a6926ae4898b
1324.3.1.6.22	1324	0.0384615	0.59259	26	1	http://data.europa.eu/esco/occupation/52d303a7-630b-4e3f-9f62-becd9b2fcb46
1324.3.1.6.23	1324	0.037037	0.570642	27	1	http://data.europa.eu/esco/occupation/ad404c6b-291f-439e-9ad4-c93ddabd3c13
1324.3.1.6.24	1324	0.0384615	0.59259	26	1	http://data.europa.eu/esco/occupation/b7474960-a03e-46c3-88ce-81575cb8f657
1324.3.1.6.25	1324	0.0384615	0.59259	26	1	http://data.europa.eu/esco/occupation/24af7ff6-bd84-43a6-8cba-e60776f956f5
1324.3.1.6.26	1324	0.0384615	0.59259	26	1	http://data.europa.eu/esco/occupation/e83bf81f-c1d0-48e1-8533-7d65be8007c5
1324.3.1.6.27	1324	0.0384615	0.59259	26	1	http://data.europa.eu/esco/occupation/13b12b2d-e223-46f5-a6c0-cb77fe37f03a
1324.3.1.6.28	1324	0.0384615	0.59259	26	1	http://data.europa.eu/esco/occupation/53e61b71-60a3-4873-bc14-d6e28693818c
1324.3.1.6.29	1324	0.0384615	0.59259	26	1	http://data.europa.eu/esco/occupation/61a61a3b-6fcd-4525-9f5c-0a1415a9a51f
1324.3.1.6.3	1324	0.0384615	0.59259	26	1	http://data.europa.eu/esco/occupation/e0433bbb-8a93-4ab4-ac7a-84ccc1a04637
1324.3.1.6.30	1324	0.0384615	0.59259	26	1	http://data.europa.eu/esco/occupation/9fcce643-276b-435f-aa94-4516c2414686
1324.3.1.6.31	1324	0.0384615	0.59259	26	1	http://data.europa.eu/esco/occupation/67aee472-533b-4569-a7a5-e7bc34b2cdce
1324.3.1.6.32	1324	0.037037	0.570642	27	1	http://data.europa.eu/esco/occupation/49607371-2712-4b0a-8d7c-1b4bc22d9581
1324.3.1.6.4	1324	0.0384615	0.59259	26	1	http://data.europa.eu/esco/occupation/87426cf2-9e36-46a4-aa4f-6a8d20dd93d6
1324.3.1.6.5	1324	0.0384615	0.59259	26	1	http://data.europa.eu/esco/occupation/37f92bd9-b14c-4ab5-82fb-545ba7ba3b8b
1324.3.1.6.6	1324	0.0384615	0.59259	26	1	http://data.europa.eu/esco/occupation/625d316c-2b93-4a9c-ada2-b19efa7c611b
1324.3.1.6.7	1324	0.0384615	0.59259	26	1	http://data.europa.eu/esco/occupation/f8d7d59d-242d-4903-9e0d-d2d23a0ef4c3
1324.3.1.6.8	1324	0.0769231	1.18518	26	2	http://data.europa.eu/esco/occupation/243f3b7e-cd7a-419a-94c0-d4f2040f09af
1324.3.1.6.9	1324	0.0384615	0.59259	26	1	http://data.europa.eu/esco/occupation/c1ee52e0-f30a-4f8d-a7f5-b07f5f06f88f
1324.3.2	1324	0.0909091	1.40067	22	2	http://data.europa.eu/esco/occupation/b87a7a27-ee74-4e5e-b274-84a3cab27bf4
1324.3.2.1	1324	0.08	1.23259	25	2	http://data.europa.eu/esco/occupation/0cbfa809-2d71-44e5-b736-c4da3c8fe09d
1324.3.2.10	1324	0.0833333	1.28394	24	2	http://data.europa.eu/esco/occupation/e997358a-f6ed-4b5d-bebe-2a33b01ea3d2
1324.3.2.11	1324	0.08	1.23259	25	2	http://data.europa.eu/esco/occupation/8914badc-df5e-4671-908e-de5bc795658b
1324.3.2.12	1324	0.0714286	1.10052	28	2	http://data.europa.eu/esco/occupation/b2826761-6fc4-4344-9d36-d8455cb6b185
1324.3.2.13	1324	0.0740741	1.14128	27	2	http://data.europa.eu/esco/occupation/1ee8dfca-19b0-4e1a-88ed-68548f80951b
1324.3.2.14	1324	0.0714286	1.10052	28	2	http://data.europa.eu/esco/occupation/dc29cd23-d6ba-46b0-bc2f-424e20270099
1324.3.2.15	1324	0.08	1.23259	25	2	http://data.europa.eu/esco/occupation/a70315e3-ae41-44a9-9fe5-7fe668469ee0
1324.3.2.16	1324	0.0769231	1.18518	26	2	http://data.europa.eu/esco/occupation/173a882d-0a14-4919-ac1b-23e8ee8273de
1324.3.2.17	1324	0.08	1.23259	25	2	http://data.europa.eu/esco/occupation/d7a12ff0-7e25-4dab-98c5-1f5a781da8ad
1324.3.2.18	1324	0.0833333	1.28394	24	2	http://data.europa.eu/esco/occupation/b148e7a3-e5b0-4edc-b770-85ab81f36ac9
1324.3.2.19	1324	0.0740741	1.14128	27	2	http://data.europa.eu/esco/occupation/b49f95f8-c1c8-428f-9f1f-5f5abae55e51
1324.3.2.2	1324	0.0740741	1.14128	27	2	http://data.europa.eu/esco/occupation/dc2a924c-653a-4922-9226-f6909dd64580
1324.3.2.20	1324	0.0689655	1.06257	29	2	http://data.europa.eu/esco/occupation/12142c2c-9b6f-4e4f-8153-f1a51554e4e0
1324.3.2.21	1324	0.0769231	1.18518	26	2	http://data.europa.eu/esco/occupation/bbba890e-ecae-43ba-9c5b-a65baa318f15
1324.3.2.22	1324	0.0689655	1.06257	29	2	http://data.europa.eu/esco/occupation/00fdad73-4551-4e43-b256-1d4a3759db1e
1324.3.2.23	1324	0.0769231	1.18518	26	2	http://data.europa.eu/esco/occupation/5cc6d160-3864-43b0-b3eb-77d1208a51b4
1324.3.2.24	1324	0.08	1.23259	25	2	http://data.europa.eu/esco/occupation/84e4c780-ee17-44dd-af6f-d1c06a3e353d
1324.3.2.25	1324	0.0833333	1.28394	24	2	http://data.europa.eu/esco/occupation/4c313f2a-704e-4d3c-a7c2-98e1b93c9e94
1324.3.2.26	1324	0.0833333	1.28394	24	2	http://data.europa.eu/esco/occupation/8c0cc417-6b09-4082-8062-2f0f7123a573
1324.3.2.27	1324	0.0740741	1.14128	27	2	http://data.europa.eu/esco/occupation/42abcbcb-721b-4da6-9c06-f6951969d056
1324.3.2.28	1324	0.0740741	1.14128	27	2	http://data.europa.eu/esco/occupation/d9632b0a-3c95-4a8a-a15c-c5413beda52e
1324.3.2.29	1324	0.0714286	1.10052	28	2	http://data.europa.eu/esco/occupation/afcf9d03-6e51-4548-8cec-cfa50972929d
1324.3.2.3	1324	0.0740741	1.14128	27	2	http://data.europa.eu/esco/occupation/9faaae26-804d-48f3-97b0-84f7e1aceae8
1324.3.2.30	1324	0.0769231	1.18518	26	2	http://data.europa.eu/esco/occupation/972ef593-89c3-468b-aad5-81bc575feb58
1324.3.2.31	1324	0.0769231	1.18518	26	2	http://data.europa.eu/esco/occupation/6e873bb0-ff0d-4800-a898-362b9a2e1c47
1324.3.2.32	1324	0.0769231	1.18518	26	2	http://data.europa.eu/esco/occupation/c430500d-0b8b-4ef5-8f91-3e98cff32356
1324.3.2.33	1324	0.0769231	1.18518	26	2	http://data.europa.eu/esco/occupation/c71ee6a5-ce48-4afd-aa1e-eaabf17ccbc0
1324.3.2.34	1324	0.0833333	1.28394	24	2	http://data.europa.eu/esco/occupation/63c92723-ee86-42cb-89bf-d93b65398bef
1324.3.2.35	1324	0.0740741	1.14128	27	2	http://data.europa.eu/esco/occupation/5b912733-abc8-43f7-825c-00ae21043685
1324.3.2.4	1324	0.0740741	1.14128	27	2	http://data.europa.eu/esco/occupation/fd00e4bb-dcee-41d7-81d3-2cdebad8fe70
1324.3.2.5	1324	0.0833333	1.28394	24	2	http://data.europa.eu/esco/occupation/95d8f19e-f62b-443f-ac53-324ea8f98cf5
1324.3.2.6	1324	0.08	1.23259	25	2	http://data.europa.eu/esco/occupation/ccbb7213-79f7-489e-9dad-f90091e550d0
1324.3.2.7	1324	0.0714286	1.10052	28	2	http://data.europa.eu/esco/occupation/4311b9e0-064e-41bc-b120-5eb21f337780
1324.3.2.8	1324	0.125	1.92592	24	3	http://data.europa.eu/esco/occupation/7d9c060a-f280-441d-baf9-7d4a6b520a2a
1324.3.2.9	1324	0.0714286	1.10052	28	2	http://data.europa.eu/esco/occupation/65beb253-61b0-4f8f-9c3c-49419913fd18
1324.3.3	1324	0	0	22	0	http://data.europa.eu/esco/occupation/a2ff6cc3-15fa-4f02-a457-8fd5df7aa29e
1324.3.4	1324	0.119048	1.83421	42	5	http://data.europa.eu/esco/occupation/2f5de1ab-eddf-4715-8193-e994912c22ea
1324.3.4.1	1324	0.157895	2.43274	19	3	http://data.europa.eu/esco/occupation/784c98c2-96bd-4610-8da3-87d80f136285
1324.4	1324	0.05	0.770367	20	1	http://data.europa.eu/esco/occupation/8f928d49-da89-4d07-9123-2151a4d276d4
1324.5	1324	0	0	6	0	http://data.europa.eu/esco/occupation/3530b443-d2bf-4741-b771-12c77e7c6232
1324.6	1324	0.047619	0.733683	21	1	http://data.europa.eu/esco/occupation/788a9895-a39a-4a83-be90-e006e2f8dce5
1324.7	1324	0.047619	0.733683	21	1	http://data.europa.eu/esco/occupation/b39a74a2-37fe-4fdc-ba8e-5bbbbdce2d89
1324.8	1324	0.0952381	1.46737	21	2	http://data.europa.eu/esco/occupation/aacc3918-b5d3-484b-9480-5d29aa550d74
1324.8.1	1324	0.0833333	1.28394	24	2	http://data.europa.eu/esco/occupation/aeb7c6bd-22c9-43c2-8551-a1cc2560584f
1324.8.2	1324	0.04	0.616293	25	1	http://data.europa.eu/esco/occupation/377865f0-c327-4599-8c7e-d428c6588edf
1324.8.2.1	1324	0.0869565	1.33977	23	2	http://data.europa.eu/esco/occupation/80db1e93-6dad-49aa-b465-d64a4a73141b
1324.8.3	1324	0.04	0.616293	25	1	http://data.europa.eu/esco/occupation/9f12704c-5e6c-47b0-a866-3b92663e6a4b
1330.1	1330	0.583333	8.98761	12	7	http://data.europa.eu/esco/occupation/e297ec12-4712-40a4-ad98-ba004cacb205
1330.1.1	1330	0.56	8.62811	25	14	http://data.europa.eu/esco/occupation/810e5e67-acd5-499a-b307-cf5bea330859
1330.2	1330	0.478261	7.36873	23	11	http://data.europa.eu/esco/occupation/82f90e87-de92-4678-adae-61d3e5f7e1e4
1330.3	1330	0.47619	7.33683	21	10	http://data.europa.eu/esco/occupation/7b1b5da8-573a-49bb-a38e-68725a949f4f
1330.4	1330	0.0555556	0.855963	18	1	http://data.europa.eu/esco/occupation/5fd2980e-22c4-4ace-a394-190c76f4f539
1330.5	1330	0.25	3.85183	16	4	http://data.europa.eu/esco/occupation/f0ca39a8-1e30-487c-95f9-ef2d5e734adc
1330.5.1	1330	0.428571	6.60314	21	9	http://data.europa.eu/esco/occupation/f31f487b-4ce2-40f3-90e8-7d0011b4ef1d
1330.6	1330	0.272727	4.202	22	6	http://data.europa.eu/esco/occupation/a79170ad-0b7b-4697-864f-1748359aa10a
1330.7	1330	0.047619	0.733683	21	1	http://data.europa.eu/esco/occupation/8b6388a4-4904-471b-9331-d3b1211f5525
1330.8	1330	0	0	19	0	http://data.europa.eu/esco/occupation/e8bbc7fd-cfa2-406f-a664-57e5024cfbc5
1330.9	1330	0.2	3.08147	10	2	http://data.europa.eu/esco/occupation/3ce4691e-ecea-4278-939e-b89ab01087b8
1341.1	1341	0	0	18	0	http://data.europa.eu/esco/occupation/526ba8e1-fc71-4657-8d27-52f03e8ca81d
1341.2	1341	0.0138889	0.213991	72	1	http://data.europa.eu/esco/occupation/fa6bd9e9-9631-4abe-b2f8-fad7bf8a819d
1341.3	1341	0	0	23	0	http://data.europa.eu/esco/occupation/c269387f-a652-4880-860a-e91ef105bfb7
1342.1	1342	0.192308	2.96295	26	5	http://data.europa.eu/esco/occupation/ef909843-97c6-4c48-8038-2e7aefdfcad5
1342.2	1342	0	0	17	0	http://data.europa.eu/esco/occupation/4a29eab1-5f02-4723-a863-e2d5a0614dfa
1343.1	1343	0.0151515	0.233445	66	1	http://data.europa.eu/esco/occupation/eea2b5c6-48d1-4612-957e-585783b3c7bb
1344.1	1344	0.016129	0.248505	62	1	http://data.europa.eu/esco/occupation/c18fddf5-cfc4-4f9c-94d6-86608faaa1dd
1344.1.1	1344	0.0273973	0.422119	73	2	http://data.europa.eu/esco/occupation/5cff1eee-9027-4064-8a26-35b1877e4eb3
1344.1.2	1344	0.0144928	0.223295	69	1	http://data.europa.eu/esco/occupation/f5576c5b-8d03-4a3d-9cb7-b8c4ac07a7ef
1344.1.3	1344	0	0	13	0	http://data.europa.eu/esco/occupation/a79e7622-2307-44e2-94cc-d1ff1caf655a
1345.1	1345	0.12	1.84888	25	3	http://data.europa.eu/esco/occupation/e1587bbb-2d4e-4726-839a-7f4895c440e7
1345.1.1	1345	0.05	0.770367	20	1	http://data.europa.eu/esco/occupation/e4ad2547-9188-4fbd-897a-c91b3c097779
1345.1.10	1345	0.0454545	0.700334	22	1	http://data.europa.eu/esco/occupation/34852729-a2f6-4063-aa90-18b3d16754f7
1345.1.2	1345	0	0	17	0	http://data.europa.eu/esco/occupation/2b7d34db-11b6-4c10-b227-3917752e28ac
1345.1.3	1345	0	0	13	0	http://data.europa.eu/esco/occupation/d23f4d59-2bea-4bd8-bcdb-5e23b1c50552
1345.1.4	1345	0	0	20	0	http://data.europa.eu/esco/occupation/2c1ed9dd-9799-4882-8bfa-40b841f7d4a1
1345.1.5	1345	0	0	19	0	http://data.europa.eu/esco/occupation/01649ae9-22ee-4dba-83a8-3a2c51fbbe95
1345.1.6	1345	0	0	24	0	http://data.europa.eu/esco/occupation/c9d89e09-d57f-4980-9164-880e60711e97
1345.1.7	1345	0.0454545	0.700334	22	1	http://data.europa.eu/esco/occupation/d37cc820-15f5-4a81-88db-af48b0ee6a32
1345.1.8	1345	0	0	24	0	http://data.europa.eu/esco/occupation/53db8c0d-7aed-47aa-a339-eb9d485d25dc
1345.1.9	1345	0.0384615	0.59259	26	1	http://data.europa.eu/esco/occupation/13e30c08-8834-4e4f-b6f9-89fffed4e310
1346.1	1346	0	0	32	0	http://data.europa.eu/esco/occupation/754ce08f-b4d9-4b9c-b9d2-06f15258a3ce
1346.2	1346	0	0	13	0	http://data.europa.eu/esco/occupation/d0e85fe6-78e3-4218-b21a-99b75438b775
1346.3	1346	0.04	0.616293	25	1	http://data.europa.eu/esco/occupation/45a28fe1-30a4-4175-af19-e451ada60858
1346.4	1346	0.0540541	0.832829	37	2	http://data.europa.eu/esco/occupation/594170bc-5663-40b0-97ef-c9f1ad51b2a0
1346.5	1346	0	0	24	0	http://data.europa.eu/esco/occupation/942211c1-b534-4a14-ae85-38ea44c2d14b
1346.6	1346	0.037037	0.570642	27	1	http://data.europa.eu/esco/occupation/ceda53cd-3f1f-425b-bd1b-c4fa17254680
1349.1	1349	0	0	15	0	http://data.europa.eu/esco/occupation/44ec4c04-c2d4-4b92-bb27-e56f5b096d97
1349.10	1349	0	0	9	0	http://data.europa.eu/esco/occupation/3f6fc9db-18c1-45e8-819e-baf7b6cfe372
1349.11	1349	0.242424	3.73511	33	8	http://data.europa.eu/esco/occupation/ef5b17a5-3ca8-4965-bd3d-61c4aca490d1
1349.12	1349	0	0	35	0	http://data.europa.eu/esco/occupation/a005f8a2-2d8a-433e-8d89-13575f822fd4
1349.13	1349	0	0	25	0	http://data.europa.eu/esco/occupation/4b214899-ed00-4156-b269-a23df0fb1093
1349.14	1349	0	0	13	0	http://data.europa.eu/esco/occupation/db4057de-0c5a-4f68-8f81-2c0765978afb
1349.15	1349	0	0	25	0	http://data.europa.eu/esco/occupation/7d7ea936-a1c6-499d-9aa7-054e943b019b
1349.16	1349	0.0588235	0.906314	17	1	http://data.europa.eu/esco/occupation/24d39e12-e104-49d3-8224-8b7a5f9b99d1
1349.17	1349	0	0	20	0	http://data.europa.eu/esco/occupation/f4de7e28-ca67-46cd-b760-30e02b3aa83b
1349.18	1349	0.0434783	0.669884	23	1	http://data.europa.eu/esco/occupation/cc937d5f-4072-4fe7-bc23-2c9a465b8754
1349.19	1349	0	0	19	0	http://data.europa.eu/esco/occupation/aab8009a-5759-4f52-8865-6cc657b1f099
1349.2	1349	0.0588235	0.906314	17	1	http://data.europa.eu/esco/occupation/cfda19c9-c7e1-497d-a18b-66e29c773745
1349.20	1349	0.0135135	0.208207	74	1	http://data.europa.eu/esco/occupation/64b136da-aedf-48a2-96a0-72eb850bfcd0
1349.21	1349	0	0	13	0	http://data.europa.eu/esco/occupation/bcc2c1db-f969-4355-bebf-4878ff6c2a94
1349.21.1	1349	0.0526316	0.810912	19	1	http://data.europa.eu/esco/occupation/d2ff134e-b41a-4fa3-aceb-1b9f5f5cf015
1349.22	1349	0	0	20	0	http://data.europa.eu/esco/occupation/20e39113-05f5-4184-94e2-f5e8e8c8d2ea
1349.23	1349	0.0645161	0.994022	31	2	http://data.europa.eu/esco/occupation/83588a0e-b63d-4483-a884-06f1e3a1a4be
1349.3	1349	0	0	34	0	http://data.europa.eu/esco/occupation/db4f28ff-c208-4830-ab8b-4b07776db134
1349.4	1349	0.2	3.08147	15	3	http://data.europa.eu/esco/occupation/2f8acdc5-76f5-498b-9818-df075e324eaa
1349.5	1349	0.0526316	0.810912	19	1	http://data.europa.eu/esco/occupation/8c8ec7a2-adbb-4d1a-9a56-a7048d66c00b
1349.6	1349	0.0666667	1.02716	15	1	http://data.europa.eu/esco/occupation/e2ad6d3e-1736-466b-a2bf-9823f683c8ab
1349.7	1349	0.0714286	1.10052	14	1	http://data.europa.eu/esco/occupation/a05d0a6d-7b60-445a-8dcb-282c7d5a6852
1349.8	1349	0.0384615	0.59259	26	1	http://data.europa.eu/esco/occupation/2c8a4b72-21f4-4ab1-9dbd-1cae779211b7
1349.9	1349	0	0	12	0	http://data.europa.eu/esco/occupation/6db9eeae-aef5-4f56-913d-4650e4c720c6
1411.1	1411	0	0	19	0	http://data.europa.eu/esco/occupation/53cdd34e-22f2-41bd-b3c7-de22bf9bbcae
1411.2	1411	0	0	18	0	http://data.europa.eu/esco/occupation/4887c8a5-35d3-44c3-be69-346027e485f0
1411.3	1411	0	0	20	0	http://data.europa.eu/esco/occupation/02e19186-458f-40eb-9e78-31c656d12ac7
1412.1	1412	0.0277778	0.427982	36	1	http://data.europa.eu/esco/occupation/d5eb6150-bbff-4a9c-9d0c-21eab4dbe2b6
1420.1	1420	0.0588235	0.906314	17	1	http://data.europa.eu/esco/occupation/7dec82e0-3bfc-4c48-812d-c2095bfe05bb
1420.2	1420	0	0	17	0	http://data.europa.eu/esco/occupation/a79d9e58-36be-4e67-a4db-ea6c8ff445fc
1420.3	1420	0.142857	2.20105	21	3	http://data.europa.eu/esco/occupation/2eac08c2-a81a-46fc-8d75-eb0e0f3e0f6d
1420.4	1420	0	0	28	0	http://data.europa.eu/esco/occupation/9e81adde-9983-44fa-b74b-c548d0dbfbdd
1420.4.1	1420	0	0	31	0	http://data.europa.eu/esco/occupation/87fd9791-0922-4da0-a984-f518aadf85ec
1420.4.10	1420	0	0	32	0	http://data.europa.eu/esco/occupation/980c52f3-0054-45b1-a6f1-20ee8a1e8b9e
1420.4.11	1420	0.0625	0.962959	32	2	http://data.europa.eu/esco/occupation/d8e5410b-5199-403f-8cbd-d32efb17a296
1420.4.12	1420	0.0588235	0.906314	34	2	http://data.europa.eu/esco/occupation/691c86d9-d88f-440f-b885-7ed9726f782c
1420.4.13	1420	0	0	30	0	http://data.europa.eu/esco/occupation/e1c9b304-2784-48e7-b7e8-089867743bbf
1420.4.14	1420	0	0	30	0	http://data.europa.eu/esco/occupation/d4dd502d-9407-456c-a54a-b733fc9cf68b
1420.4.15	1420	0	0	28	0	http://data.europa.eu/esco/occupation/b66eb697-e65d-4bbb-b51c-d847f6875f1a
1420.4.16	1420	0	0	29	0	http://data.europa.eu/esco/occupation/acf28133-525f-4838-9248-d852e28b8f98
1420.4.17	1420	0	0	32	0	http://data.europa.eu/esco/occupation/19c2acbf-766c-4728-b960-b91252a95fd1
1420.4.18	1420	0	0	20	0	http://data.europa.eu/esco/occupation/d871af8b-f6d7-4377-b609-d422afe3b5de
1420.4.19	1420	0.0322581	0.497011	31	1	http://data.europa.eu/esco/occupation/f88fb9dd-5a46-4086-a284-b1992174e55c
1420.4.2	1420	0.030303	0.466889	33	1	http://data.europa.eu/esco/occupation/60528794-1a68-4440-a141-2df011be98be
1420.4.20	1420	0	0	30	0	http://data.europa.eu/esco/occupation/3c1041c1-7a20-41fd-8cb2-529d7f671226
1420.4.21	1420	0	0	30	0	http://data.europa.eu/esco/occupation/664f7498-8e4b-48f8-9fe2-436a692f1204
1420.4.22	1420	0	0	31	0	http://data.europa.eu/esco/occupation/e7f6e98a-cef5-41be-b65c-70cf1feed11d
1420.4.23	1420	0	0	33	0	http://data.europa.eu/esco/occupation/79874366-6ec2-4601-aceb-9dbb8e68d015
1420.4.24	1420	0	0	37	0	http://data.europa.eu/esco/occupation/f07aab15-c7e8-49a4-a8dd-221d9cf3a925
1420.4.25	1420	0	0	34	0	http://data.europa.eu/esco/occupation/75fb7771-0403-4116-9c01-9c5717bec600
1420.4.26	1420	0.0357143	0.550262	28	1	http://data.europa.eu/esco/occupation/574f46e2-e48d-4cde-a7b1-877004ea4c52
1420.4.27	1420	0	0	37	0	http://data.europa.eu/esco/occupation/47b747bb-5bbf-40d5-aa3e-8d4a79238502
1420.4.28	1420	0	0	28	0	http://data.europa.eu/esco/occupation/814205e9-8bd1-4653-bdbc-fd2f9e9a8225
1420.4.29	1420	0	0	31	0	http://data.europa.eu/esco/occupation/5779aa3b-b32f-42f7-9581-ef5ce2092621
1420.4.3	1420	0	0	31	0	http://data.europa.eu/esco/occupation/463a687a-c7e9-469a-bb38-dcdfe1e7e35f
1420.4.30	1420	0	0	31	0	http://data.europa.eu/esco/occupation/1b3e150f-8ec1-47e2-a2ef-d02632efe0d5
1420.4.31	1420	0	0	39	0	http://data.europa.eu/esco/occupation/b21b5952-1658-44f8-b719-e5be7fb39866
1420.4.32	1420	0	0	30	0	http://data.europa.eu/esco/occupation/7f0b46be-8b7a-4675-987d-89a8a7193730
1420.4.33	1420	0	0	32	0	http://data.europa.eu/esco/occupation/8bbac392-3d62-4c46-a56e-3f244fdda216
1420.4.34	1420	0	0	30	0	http://data.europa.eu/esco/occupation/5f770d3d-5c42-4c22-bc06-23bebd182a37
1420.4.35	1420	0	0	30	0	http://data.europa.eu/esco/occupation/6e8917c8-d883-4475-954c-ec241215ca18
1420.4.36	1420	0	0	31	0	http://data.europa.eu/esco/occupation/98f9909b-016d-4c62-90ae-893b0cbabbca
1420.4.37	1420	0	0	30	0	http://data.europa.eu/esco/occupation/f70e5875-df7e-40be-a315-3ac1c9d36d64
1420.4.38	1420	0	0	29	0	http://data.europa.eu/esco/occupation/0249b723-1d20-4ff9-8623-d20b98d0b4a4
1420.4.39	1420	0	0	28	0	http://data.europa.eu/esco/occupation/9703fe09-51fd-4d00-a2a1-99ba809521ac
1420.4.4	1420	0.03125	0.481479	32	1	http://data.europa.eu/esco/occupation/03b55cb5-9735-4582-8e20-2b1cb76635cb
1420.4.40	1420	0	0	30	0	http://data.europa.eu/esco/occupation/0c849f7b-fa3b-4faf-8501-0e50cd200ba1
1420.4.41	1420	0	0	31	0	http://data.europa.eu/esco/occupation/9beeb1f0-5aca-4bde-bae9-c74ddb94fac3
1420.4.42	1420	0	0	32	0	http://data.europa.eu/esco/occupation/00913533-5237-4870-9003-d1cb806603c9
1420.4.43	1420	0	0	29	0	http://data.europa.eu/esco/occupation/2ce45b9f-ebfb-4105-8e12-690ba2bf00aa
1420.4.5	1420	0	0	32	0	http://data.europa.eu/esco/occupation/2afdf635-3cdb-4914-ab61-5dd7d7d46792
1420.4.6	1420	0	0	33	0	http://data.europa.eu/esco/occupation/f2f4ed8f-c9d3-47e4-8f72-a30739bcea2b
1420.4.7	1420	0	0	30	0	http://data.europa.eu/esco/occupation/eda6cb5e-c27a-4661-b536-eadeb387dee3
1420.4.8	1420	0	0	34	0	http://data.europa.eu/esco/occupation/97467934-a220-41ca-96df-36fc85258c47
1420.4.9	1420	0	0	30	0	http://data.europa.eu/esco/occupation/3a8ac6cd-b59a-4b93-b071-0324e895b8e4
1420.5	1420	0	0	29	0	http://data.europa.eu/esco/occupation/b7744a45-a4ce-4037-b679-3d2377e17f31
1420.6	1420	0.148148	2.28257	27	4	http://data.europa.eu/esco/occupation/3a4c4e33-ee34-4abe-ba5c-26f9037d292f
1431.1	1431	0	0	22	0	http://data.europa.eu/esco/occupation/6066ed14-ace3-4352-b656-2b621fd7bc88
1431.1.1	1431	0	0	30	0	http://data.europa.eu/esco/occupation/ce6230b8-154f-4e0b-ac03-dca3a269a19c
1431.1.2	1431	0	0	33	0	http://data.europa.eu/esco/occupation/03632d98-0ae3-4dd2-941c-3b48de9a0219
1431.2	1431	0	0	13	0	http://data.europa.eu/esco/occupation/771955d9-e988-47f3-b60f-207adb2cd571
1431.2.1	1431	0	0	43	0	http://data.europa.eu/esco/occupation/33e3a746-f209-4a1a-96df-301505531cb2
1431.2.2	1431	0.0625	0.962959	32	2	http://data.europa.eu/esco/occupation/87e40e79-16fb-4391-9dcb-c15f40e026c1
1431.2.3	1431	0.037037	0.570642	27	1	http://data.europa.eu/esco/occupation/146f2c99-3f8b-4856-95ba-3ecfea681809
1431.2.4	1431	0.0357143	0.550262	28	1	http://data.europa.eu/esco/occupation/49ca9fe4-4513-4657-b27f-eaad11e6158a
1431.2.5	1431	0	0	47	0	http://data.europa.eu/esco/occupation/080fc550-b7ca-4576-aaf5-06fffbede994
1431.2.6	1431	0.0217391	0.334942	46	1	http://data.europa.eu/esco/occupation/1c948509-4015-40b0-b380-105fc85782a5
1431.3	1431	0	0	20	0	http://data.europa.eu/esco/occupation/825ab049-2f0c-4acf-b402-9c6bb51acca2
1439.1	1439	0.0689655	1.06257	29	2	http://data.europa.eu/esco/occupation/dd25a2b0-add0-4ae2-bd85-bb644e0d0c39
1439.2	1439	0	0	24	0	http://data.europa.eu/esco/occupation/6aef7360-8c4a-4e1a-a402-b1e207101dc8
1439.3	1439	0	0	20	0	http://data.europa.eu/esco/occupation/f5166c6b-3467-4fc4-9343-d12e870d9def
1439.4	1439	0	0	26	0	http://data.europa.eu/esco/occupation/5c9dea76-c7da-4e58-857c-fc3cbe7b960a
1439.5	1439	0	0	27	0	http://data.europa.eu/esco/occupation/44cd9d91-5552-4735-86b8-4b2c5d39efc8
1439.6	1439	0.09375	1.44444	32	3	http://data.europa.eu/esco/occupation/f4e3dd1c-f86b-4a69-8887-547255eadc79
1439.7	1439	0	0	30	0	http://data.europa.eu/esco/occupation/02609ece-cea3-43fa-bf38-b6fb821f28b2
1439.8	1439	0.138889	2.13991	36	5	http://data.europa.eu/esco/occupation/9358775a-3769-4327-bf25-6c0d9d69d192
2111.1	2111	0.097561	1.50315	41	4	http://data.europa.eu/esco/occupation/57a12047-4f1e-40ed-add5-9736923f231b
2111.2	2111	0.102041	1.57218	49	5	http://data.europa.eu/esco/occupation/bc659adc-f42c-4ef6-89fe-fd030033f446
2111.3	2111	0.113636	1.75083	44	5	http://data.europa.eu/esco/occupation/7f2761eb-4edc-48ad-9fbf-eed0a0db9a21
2112.1	2112	0.05	0.770367	40	2	http://data.europa.eu/esco/occupation/1c862e14-80f8-4aa8-8f1c-fd2ca95b63ad
2112.1.1	2112	0.173913	2.67954	23	4	http://data.europa.eu/esco/occupation/2960c96e-7228-4327-b0a1-85fc13691844
2112.1.2	2112	0.108696	1.67471	46	5	http://data.europa.eu/esco/occupation/3dbd758c-6dc0-41fe-8248-2250c9bfa4ab
2112.1.3	2112	0.0909091	1.40067	11	1	http://data.europa.eu/esco/occupation/0809ea8a-4f77-4351-a7f1-b9a7b99b6c0b
2112.2	2112	0.0816327	1.25774	49	4	http://data.europa.eu/esco/occupation/fa5b9075-3796-4e86-be0a-b5e6d725c25a
2113.1	2113	0.0588235	0.906314	51	3	http://data.europa.eu/esco/occupation/0d93706d-32fd-4de3-aa08-be1003e325da
2113.1.1	2113	0.0434783	0.669884	46	2	http://data.europa.eu/esco/occupation/574f3232-1d07-4034-8cac-c57ddbfff192
2113.1.2	2113	0	0	13	0	http://data.europa.eu/esco/occupation/1b123879-8f0d-4793-8069-3dc21a08921a
2113.1.3	2113	0	0	11	0	http://data.europa.eu/esco/occupation/a8ccc522-f57d-4800-a821-2e5c910e8301
2113.1.4	2113	0.0666667	1.02716	45	3	http://data.europa.eu/esco/occupation/11b6390b-1e48-4903-a5df-d3e04b451a19
2113.1.5	2113	0	0	19	0	http://data.europa.eu/esco/occupation/e027434f-8aa4-4d87-a070-b1d5c57749e6
2113.1.6	2113	0	0	16	0	http://data.europa.eu/esco/occupation/55076d82-52a7-47eb-b882-f12322c42ecd
2113.2	2113	0	0	17	0	http://data.europa.eu/esco/occupation/8606c0fd-c7cb-404d-887f-3a30ef7a81b4
2114.1	2114	0.125	1.92592	48	6	http://data.europa.eu/esco/occupation/c6196b21-20f9-4608-83fb-6f143afc740d
2114.1.1	2114	0.25	3.85183	12	3	http://data.europa.eu/esco/occupation/92efb42f-6b0a-44d8-94ea-0141555e6c3b
2114.1.10	2114	0.0714286	1.10052	42	3	http://data.europa.eu/esco/occupation/b79cfd33-6e46-4b71-b180-c9a84422f047
2114.1.2	2114	0.0526316	0.810912	19	1	http://data.europa.eu/esco/occupation/ad14ec64-128c-4a72-9c1a-257a5f3b180c
2114.1.3	2114	0.0625	0.962959	16	1	http://data.europa.eu/esco/occupation/c8e6cdcc-824e-4887-8ee2-197e7d794258
2114.1.4	2114	0.285714	4.4021	14	4	http://data.europa.eu/esco/occupation/6336c205-46bd-42f6-9e67-6b0be6e7618c
2114.1.5	2114	0.097561	1.50315	41	4	http://data.europa.eu/esco/occupation/55167849-82cf-484e-b818-fa702a4e69e9
2114.1.6	2114	0.214286	3.30157	14	3	http://data.europa.eu/esco/occupation/1790c821-c582-4944-8597-d2d4a66f6a6d
2114.1.7	2114	0.0625	0.962959	16	1	http://data.europa.eu/esco/occupation/d8ff83c0-be8b-47f9-93e3-b13e261e7da5
2114.1.8	2114	0.116279	1.79155	43	5	http://data.europa.eu/esco/occupation/4b759f0e-8fec-4cf5-80d4-d112a9fd4e51
2114.1.9	2114	0.105263	1.62182	38	4	http://data.europa.eu/esco/occupation/82e37849-30ec-4461-a40e-263d4c984f88
2114.2	2114	0	0	10	0	http://data.europa.eu/esco/occupation/a92a3e24-93f0-42b3-9ebb-d2d7d8a72cc5
2114.3	2114	0.0851064	1.31126	47	4	http://data.europa.eu/esco/occupation/86a0c9ab-c3fa-41a3-ad3e-d0083036b3d6
2120.1	2120	0.166667	2.56789	12	2	http://data.europa.eu/esco/occupation/068c2787-58ff-468e-bbb6-c4e5dd6ee482
2120.2	2120	0.125	1.92592	40	5	http://data.europa.eu/esco/occupation/ff656b3a-65a8-4b4f-b04e-9db12936519b
2120.3	2120	0.210526	3.24365	19	4	http://data.europa.eu/esco/occupation/18552245-3c36-4a52-b4c6-295cabb5c93b
2120.4	2120	0.111111	1.71193	9	1	http://data.europa.eu/esco/occupation/491cf76d-eb0d-4f15-90f0-3f5c9b11472a
2120.5	2120	0.097561	1.50315	41	4	http://data.europa.eu/esco/occupation/72628f3a-fd49-499a-9741-870b0a1fcef2
2120.6	2120	0.116279	1.79155	43	5	http://data.europa.eu/esco/occupation/ac8b3cd1-a127-4e6a-8208-5cfcf7111955
2120.6.1	2120	0.075	1.15555	40	3	http://data.europa.eu/esco/occupation/b0f3f595-4965-4f13-ba5c-f6049b62469f
2131.1	2131	0	0	36	0	http://data.europa.eu/esco/occupation/7daa8fed-9a78-4fe2-afc2-153fc423040b
2131.2	2131	0	0	20	0	http://data.europa.eu/esco/occupation/e97ce81a-cf24-4012-b39e-f87bedc5b450
2131.3	2131	0.211538	3.25924	52	11	http://data.europa.eu/esco/occupation/68d973df-bf10-4bf7-9a1b-fbd9f604b9db
2131.4	2131	0.0697674	1.07493	43	3	http://data.europa.eu/esco/occupation/eee68e13-8248-43bb-a9fb-959832a6c217
2131.4.1	2131	0.0461538	0.711108	65	3	http://data.europa.eu/esco/occupation/68f4fdd9-182c-4c0d-a73d-f767b8a8355e
2131.4.10	2131	0.0625	0.962959	48	3	http://data.europa.eu/esco/occupation/a7a74a05-3dd0-46c6-99af-92df8042520c
2131.4.11	2131	0.047619	0.733683	42	2	http://data.europa.eu/esco/occupation/25829508-63f3-41c3-affc-ddbb5c077930
2131.4.12	2131	0.108108	1.66566	37	4	http://data.europa.eu/esco/occupation/acbb7a20-c947-480d-a07e-868a0ab3eab8
2131.4.13	2131	0.0666667	1.02716	45	3	http://data.europa.eu/esco/occupation/3f7b7ce5-94b6-4e0c-98e7-a4ee5a6accf4
2131.4.2	2131	0.0416667	0.641972	48	2	http://data.europa.eu/esco/occupation/6df6c5cb-c1a2-42c8-acd0-1ee5563c36c1
2131.4.3	2131	0.117647	1.81263	17	2	http://data.europa.eu/esco/occupation/b7b17a85-ccd0-4d2f-92f2-7e99839731b0
2131.4.4	2131	0.0952381	1.46737	42	4	http://data.europa.eu/esco/occupation/1738173e-ef9c-4222-88c8-b6aa9bad3cf7
2131.4.5	2131	0	0	12	0	http://data.europa.eu/esco/occupation/c5328083-eda0-4ca8-b9cb-99a46e73a9bc
2131.4.6	2131	0	0	26	0	http://data.europa.eu/esco/occupation/55f001af-fa48-4c0c-a7e5-fc69babe3d45
2131.4.6.1	2131	0	0	16	0	http://data.europa.eu/esco/occupation/cc9fcab5-a5c6-4cc9-9606-cbcc2852537f
2131.4.7	2131	0.0909091	1.40067	44	4	http://data.europa.eu/esco/occupation/b73c752b-9858-4f53-82de-f3a340cbcae9
2131.4.8	2131	0.111111	1.71193	45	5	http://data.europa.eu/esco/occupation/6140be85-2d45-44b2-b0ba-412aadcead1e
2131.4.9	2131	0.0833333	1.28394	24	2	http://data.europa.eu/esco/occupation/f0296b9c-764d-42ab-8de9-2a3729a9b67a
2131.5	2131	0.025	0.385183	40	1	http://data.europa.eu/esco/occupation/68ffc53b-6067-4fe7-bd85-c96f4a6c1e45
2131.6	2131	0.0465116	0.71662	43	2	http://data.europa.eu/esco/occupation/b5d1912e-89c7-4a66-ab96-0dc5f4f6c426
2131.7	2131	0.06	0.92444	50	3	http://data.europa.eu/esco/occupation/10291962-c0c7-4e5b-a7ed-0762b4d9b010
2132.1	2132	0.0588235	0.906314	51	3	http://data.europa.eu/esco/occupation/c25b3700-6095-42b7-99fc-b87dc326c044
2132.2	2132	0.0625	0.962959	32	2	http://data.europa.eu/esco/occupation/c40ef517-d4ab-4932-b184-9c2ea5b24fe2
2132.3	2132	0.0606061	0.933778	33	2	http://data.europa.eu/esco/occupation/a330b7b6-696e-455c-b6d5-f39f82c1489f
2132.4	2132	0	0	22	0	http://data.europa.eu/esco/occupation/3b018148-8e92-4177-9267-5f090386f6a3
2132.5	2132	0.047619	0.733683	21	1	http://data.europa.eu/esco/occupation/fa32eb3f-5c9f-4668-8f85-5eefb3badab8
2132.6	2132	0.0833333	1.28394	24	2	http://data.europa.eu/esco/occupation/e1fdca51-a0e1-4bea-822f-82a090ece780
2133.1	2133	0	0	15	0	http://data.europa.eu/esco/occupation/69e6db0b-30b4-4e0e-b95b-173f8bc3da73
2133.10	2133	0.1875	2.88888	16	3	http://data.europa.eu/esco/occupation/351a0eb0-a1d0-49bd-a2f8-6dc447ddf316
2133.11	2133	0.0769231	1.18518	13	1	http://data.europa.eu/esco/occupation/6a3d3d28-0ab6-49b0-9a32-697e5e104bf1
2133.12	2133	0.027027	0.416415	37	1	http://data.europa.eu/esco/occupation/2cf2b905-3308-4b5d-8e8d-633fc7a3f3ce
2133.13	2133	0.153846	2.37036	13	2	http://data.europa.eu/esco/occupation/28742973-c452-4996-b070-440e437306dc
2133.2	2133	0.111111	1.71193	27	3	http://data.europa.eu/esco/occupation/bff716c9-42c7-471e-8af0-582f799fb29a
2133.3	2133	0.0612245	0.943306	49	3	http://data.europa.eu/esco/occupation/e3cc09ba-7ad5-4411-940c-20613000863a
2133.4	2133	0.0322581	0.497011	31	1	http://data.europa.eu/esco/occupation/e011f10f-e172-43ce-bfd9-fb56e426c0c9
2133.5	2133	0.0697674	1.07493	43	3	http://data.europa.eu/esco/occupation/89b87aa2-4008-4cc7-96f8-e2b5ffe59f28
2133.6	2133	0.142857	2.20105	14	2	http://data.europa.eu/esco/occupation/59883630-45f9-40e7-9732-9e5ff9758d2b
2133.7	2133	0.107143	1.65079	56	6	http://data.europa.eu/esco/occupation/11d72bd6-779a-4643-9962-313833740094
2133.8	2133	0.166667	2.56789	12	2	http://data.europa.eu/esco/occupation/fab474ea-a4a9-4c11-9548-1d50ad594a34
2133.9	2133	0.0833333	1.28394	24	2	http://data.europa.eu/esco/occupation/80d880ec-3bae-45a2-a2d3-41345ee0b319
2141.1	2141	0.03125	0.481479	32	1	http://data.europa.eu/esco/occupation/2bf5169b-2c89-451a-9274-e2b4bc1f9487
2141.10	2141	0.0769231	1.18518	13	1	http://data.europa.eu/esco/occupation/b5eaf231-77ad-4a86-8e54-15cc4398aad2
2141.11	2141	0.0333333	0.513578	30	1	http://data.europa.eu/esco/occupation/85acc7e9-1fac-4e91-962b-8b8031f39487
2141.2	2141	0.0526316	0.810912	19	1	http://data.europa.eu/esco/occupation/8a925aca-f636-437c-8962-5deae170e246
2141.3	2141	0.0384615	0.59259	26	1	http://data.europa.eu/esco/occupation/ec5a067f-6278-4e35-990f-c9b7205a9ff4
2141.4	2141	0.1	1.54073	10	1	http://data.europa.eu/esco/occupation/53d2052f-edc0-4f44-8be1-164526412bfe
2141.4.1	2141	0.133333	2.05431	15	2	http://data.europa.eu/esco/occupation/6818c837-072a-4120-b913-bd360b7b14d0
2141.4.2	2141	0.0666667	1.02716	15	1	http://data.europa.eu/esco/occupation/d7380260-1386-4e36-98b5-8115ca4a3536
2141.4.2.1	2141	0.111111	1.71193	45	5	http://data.europa.eu/esco/occupation/bb609566-3ab6-44dd-8f48-cf0b15b96827
2141.4.2.2	2141	0	0	18	0	http://data.europa.eu/esco/occupation/2f26a52b-cf45-4282-9138-478252161f00
2141.4.3	2141	0.0714286	1.10052	14	1	http://data.europa.eu/esco/occupation/dca305c8-d665-462c-bdc9-c3a19734ba18
2141.5	2141	0.166667	2.56789	12	2	http://data.europa.eu/esco/occupation/91d0f74b-8612-49cc-a7da-83ee3c4b94d9
2141.6	2141	0.125	1.92592	16	2	http://data.europa.eu/esco/occupation/97d65832-3817-4ded-946b-cfc4a0237b9a
2141.7	2141	0.227273	3.50167	22	5	http://data.europa.eu/esco/occupation/51cd3a7a-eae6-4dc6-9f24-179d7ec6d230
2141.8	2141	0	0	21	0	http://data.europa.eu/esco/occupation/615920c5-4f63-4eb3-8b60-afaaed3ab1ff
2141.9	2141	0.1	1.54073	20	2	http://data.europa.eu/esco/occupation/8de99659-5b10-4825-ac67-0c50189bcc3c
2142.1	2142	0.105263	1.62182	19	2	http://data.europa.eu/esco/occupation/d7d986e1-7333-431b-9719-0c5c6939e360
2142.1.1	2142	0.0526316	0.810912	19	1	http://data.europa.eu/esco/occupation/bc1c82a5-0fc3-453f-8537-9d1a6e9e85aa
2142.1.10	2142	0.117647	1.81263	17	2	http://data.europa.eu/esco/occupation/9740933e-e04a-41f6-af1f-a6d58c7eb0ec
2142.1.11	2142	0.0833333	1.28394	24	2	http://data.europa.eu/esco/occupation/fcf9024e-277c-43c7-8ec8-8903e5c9c576
2142.1.2	2142	0	0	17	0	http://data.europa.eu/esco/occupation/2a914d26-42aa-46b5-acf3-097d51ba4617
2142.1.3	2142	0.142857	2.20105	21	3	http://data.europa.eu/esco/occupation/a377fafb-7e6e-4925-bc64-8099b58aafb8
2142.1.4	2142	0.111111	1.71193	18	2	http://data.europa.eu/esco/occupation/1bdb7d70-1769-4338-aa90-d25a90fe8a6d
2142.1.5	2142	0.269231	4.14813	26	7	http://data.europa.eu/esco/occupation/e12f08fb-4748-4388-9489-b647df60332a
2142.1.6	2142	0.0909091	1.40067	11	1	http://data.europa.eu/esco/occupation/efc75d4e-dfbf-4178-929c-0ae198801c36
2142.1.7	2142	0	0	19	0	http://data.europa.eu/esco/occupation/57ac359a-ae52-4aea-bc9c-93af7efa502e
2142.1.8	2142	0.0666667	1.02716	30	2	http://data.europa.eu/esco/occupation/3f3748a7-4bb3-40b4-9ae3-1c5040c70f52
2142.1.9	2142	0.0434783	0.669884	23	1	http://data.europa.eu/esco/occupation/aad7819e-d62e-41de-a594-9f2be186a6c2
2143.1	2143	0.0714286	1.10052	28	2	http://data.europa.eu/esco/occupation/ac1fc6a9-70d2-475c-8fa0-82ef83830968
2143.1.1	2143	0.136364	2.101	22	3	http://data.europa.eu/esco/occupation/32548f7e-8c25-4c49-9f22-78dee3543704
2143.1.2	2143	0.2	3.08147	20	4	http://data.europa.eu/esco/occupation/c90e5009-37f2-4dcd-aea2-362fc817bc98
2143.1.3	2143	0.0434783	0.669884	23	1	http://data.europa.eu/esco/occupation/7a523273-9fff-4f11-beb6-110eeaec1436
2143.1.4	2143	0.15	2.3111	20	3	http://data.europa.eu/esco/occupation/ab4dd4f9-ee6c-41cc-8b72-42ad0b13d1e2
2143.2	2143	0.0909091	1.40067	22	2	http://data.europa.eu/esco/occupation/a7358961-46d4-4715-ac1e-6148fd042510
2144.1	2144	0.0454545	0.700334	22	1	http://data.europa.eu/esco/occupation/579254cf-6d69-4889-9000-9c79dc568644
2144.1.1	2144	0.0588235	0.906314	17	1	http://data.europa.eu/esco/occupation/d7e663b2-f042-47d8-9fda-b5b8ba30ca04
2144.1.1.1	2144	0.125	1.92592	24	3	http://data.europa.eu/esco/occupation/9e47c727-5718-48f1-a567-6a4c09397a21
2144.1.10	2144	0.0714286	1.10052	14	1	http://data.europa.eu/esco/occupation/c36fc197-1f5b-4563-acd8-6f1d06aa1c03
2144.1.11	2144	0.116279	1.79155	43	5	http://data.europa.eu/esco/occupation/ab360abd-32e2-4e03-967d-a10758efffa7
2144.1.12	2144	0.0526316	0.810912	19	1	http://data.europa.eu/esco/occupation/fcbb66f5-843b-4152-9ce4-e7b19c2a88d9
2144.1.13	2144	0.166667	2.56789	12	2	http://data.europa.eu/esco/occupation/b3855886-bfee-4fd9-827e-2a0b6b4b4441
2144.1.14	2144	0	0	11	0	http://data.europa.eu/esco/occupation/5a58da2b-2fa0-40d4-a9f5-fead48e7de88
2144.1.15	2144	0.146341	2.25473	41	6	http://data.europa.eu/esco/occupation/ae8b19cc-8c6e-4a16-ada2-c15f97ded133
2144.1.16	2144	0.181818	2.80133	22	4	http://data.europa.eu/esco/occupation/4e3fede9-5522-4624-91bc-b59c79fada02
2144.1.17	2144	0.147059	2.26578	34	5	http://data.europa.eu/esco/occupation/5979893a-0a30-447b-8f33-1ea405600583
2144.1.18	2144	0.0909091	1.40067	11	1	http://data.europa.eu/esco/occupation/994fe880-dc26-4f0f-a3cd-500709b6a665
2144.1.19	2144	0.0625	0.962959	16	1	http://data.europa.eu/esco/occupation/7c2fbf7d-b934-4f62-8167-0ed90fb2a16f
2144.1.2	2144	0.142857	2.20105	14	2	http://data.europa.eu/esco/occupation/4d5bd738-9202-4fd7-bd8c-7dbe914048de
2144.1.2.1	2144	0.192308	2.96295	26	5	http://data.europa.eu/esco/occupation/a5dc92b4-9712-4bc5-a08a-f6efa07b855f
2144.1.20	2144	0.16	2.46517	25	4	http://data.europa.eu/esco/occupation/24677ef2-512c-4f4a-bc1c-14bf374e9f22
2144.1.21	2144	0.0625	0.962959	16	1	http://data.europa.eu/esco/occupation/0ba95ace-bdf5-4ee6-92af-32e1ec9c0de6
2144.1.22	2144	0.25	3.85183	28	7	http://data.europa.eu/esco/occupation/79fed799-ab3a-43d9-bd91-414c2c3b2f57
2144.1.23	2144	0.0344828	0.531287	29	1	http://data.europa.eu/esco/occupation/16cb1f72-3d8c-4404-84ec-9c31fbd7c86c
2144.1.3	2144	0.15	2.3111	20	3	http://data.europa.eu/esco/occupation/8d410283-865d-4cbb-acae-ac7f69d9cf26
2144.1.4	2144	0.181818	2.80133	22	4	http://data.europa.eu/esco/occupation/93b11f0f-69af-4ece-b9da-f29aab7d38d3
2144.1.5	2144	0.181818	2.80133	11	2	http://data.europa.eu/esco/occupation/dbc88790-a8c1-4dc4-9507-8f9dcff9c990
2144.1.6	2144	0.0666667	1.02716	15	1	http://data.europa.eu/esco/occupation/1c36dd08-f6a7-43f2-a889-beebedb71c25
2144.1.7	2144	0.190476	2.93473	21	4	http://data.europa.eu/esco/occupation/811595cc-3100-4ca0-b860-3a77349342ae
2144.1.8	2144	0.0322581	0.497011	31	1	http://data.europa.eu/esco/occupation/1f97f6e6-0ac7-4e77-88ab-2e3801c5a223
2144.1.9	2144	0.166667	2.56789	24	4	http://data.europa.eu/esco/occupation/8bc48c43-d976-458a-9e3c-ee784572351d
2145.1	2145	0.0769231	1.18518	13	1	http://data.europa.eu/esco/occupation/ec21ce88-ce14-49b6-be0a-cc53cf5a3a67
2145.1.1	2145	0.0666667	1.02716	60	4	http://data.europa.eu/esco/occupation/f3e23761-0663-4ae0-97a2-0b2dd3fa38a1
2145.1.2	2145	0	0	40	0	http://data.europa.eu/esco/occupation/95cd3d64-20d0-4681-857d-d6c63d07349f
2145.1.3	2145	0	0	36	0	http://data.europa.eu/esco/occupation/d2df16f3-87d7-4c6e-a640-95cee39a8f4e
2145.1.4	2145	0.031746	0.489122	63	2	http://data.europa.eu/esco/occupation/4b709f9e-6112-4d58-81b0-2d6e6a69d61b
2145.1.5	2145	0.0952381	1.46737	21	2	http://data.europa.eu/esco/occupation/7bc02fa7-7aaa-41a6-be5b-ab7a7b6684d3
2145.1.6	2145	0.0454545	0.700334	22	1	http://data.europa.eu/esco/occupation/89860c2a-d217-432a-8636-84aa17f09c15
2145.1.7	2145	0	0	34	0	http://data.europa.eu/esco/occupation/497a65bf-04e5-48ed-939e-2a68419f8144
2145.1.8	2145	0	0	18	0	http://data.europa.eu/esco/occupation/c44c078d-85e4-40a3-9598-2c333d7a24ca
2145.1.9	2145	0.0740741	1.14128	27	2	http://data.europa.eu/esco/occupation/e2a495fb-68a3-46f9-8753-6ce566a7a085
2145.2	2145	0.08	1.23259	25	2	http://data.europa.eu/esco/occupation/b4e26d7f-475e-4ada-b287-d669de03fb21
2145.3	2145	0	0	19	0	http://data.europa.eu/esco/occupation/654ce97c-9ed1-4614-bc76-36f4a1f67557
2146.1	2146	0	0	17	0	http://data.europa.eu/esco/occupation/808b5940-8092-4f08-bc37-9b60ee5761d8
2146.10	2146	0	0	24	0	http://data.europa.eu/esco/occupation/7569f423-2c37-49aa-947e-41acb66ec909
2146.11	2146	0	0	15	0	http://data.europa.eu/esco/occupation/03b2f112-a891-461d-a8d4-effb9dcf2df6
2146.2	2146	0	0	21	0	http://data.europa.eu/esco/occupation/3f863faa-c045-4f05-a419-b19182aea866
2146.3	2146	0	0	15	0	http://data.europa.eu/esco/occupation/40b77b1b-6f9c-4d25-8b08-8b3cb0aaf7e7
2146.4	2146	0	0	27	0	http://data.europa.eu/esco/occupation/47dd863b-b124-4bb1-bb42-a9498492a8cb
2146.5	2146	0	0	14	0	http://data.europa.eu/esco/occupation/bcf8f332-c7e1-4a08-8651-28d668290eaf
2146.5.1	2146	0.0454545	0.700334	22	1	http://data.europa.eu/esco/occupation/27eb624c-6171-4c71-aa71-bb21e83381d4
2146.5.2	2146	0	0	20	0	http://data.europa.eu/esco/occupation/4efee3ed-de09-44c6-bd4a-d9eaafd04683
2146.6	2146	0.0416667	0.641972	24	1	http://data.europa.eu/esco/occupation/5fd69ee2-2042-4280-85e1-8f1462886987
2146.7	2146	0	0	13	0	http://data.europa.eu/esco/occupation/d6d1af75-7811-4914-b16f-50441bcb0e74
2146.8	2146	0.0769231	1.18518	13	1	http://data.europa.eu/esco/occupation/7b99007f-c6bf-4703-85d3-f168bc6a9f28
2146.9	2146	0	0	12	0	http://data.europa.eu/esco/occupation/62d3f108-ade2-44b5-beeb-d63d0b21268f
2149.1	2149	0	0	7	0	http://data.europa.eu/esco/occupation/b065b637-5cb5-44d9-8c39-08004b51734e
2149.10	2149	0.0909091	1.40067	11	1	http://data.europa.eu/esco/occupation/a1273779-d2d4-4708-a406-62f7cdd26aab
2149.10.1	2149	0	0	13	0	http://data.europa.eu/esco/occupation/4be368e3-badb-4b9f-9d0a-4d0f7565540a
2149.11	2149	0.037037	0.570642	27	1	http://data.europa.eu/esco/occupation/4a375b68-88a0-4e5f-99ce-9b01341dfb81
2149.11.1	2149	0.0588235	0.906314	17	1	http://data.europa.eu/esco/occupation/949ed945-f697-415e-b4c5-51d8abf7cfdf
2149.11.2	2149	0.0714286	1.10052	28	2	http://data.europa.eu/esco/occupation/35cf772d-bbc9-4eb4-9ca6-5f982649d436
2149.12	2149	0.147059	2.26578	34	5	http://data.europa.eu/esco/occupation/ab3c4d3e-3189-47ad-82af-57cdae3cb589
2149.12.1	2149	0.15	2.3111	40	6	http://data.europa.eu/esco/occupation/778c1d37-69f2-4184-ac98-03b7dbfba332
2149.13	2149	0	0	14	0	http://data.europa.eu/esco/occupation/e047b8f5-9491-4da2-8816-7aa37ad2370d
2149.14	2149	0	0	18	0	http://data.europa.eu/esco/occupation/0cca32c2-9308-4927-adb2-14771ab787f0
2149.15	2149	0.0666667	1.02716	15	1	http://data.europa.eu/esco/occupation/551a6797-3ca9-41fc-9dca-9a982a8fd8a6
2149.16	2149	0.181818	2.80133	22	4	http://data.europa.eu/esco/occupation/c8fa93eb-7c2c-42c3-b135-c2e825a6615e
2149.17	2149	0.15	2.3111	20	3	http://data.europa.eu/esco/occupation/70182f44-e444-4bf3-940f-0c054c1d5917
2149.2	2149	0.2	3.08147	10	2	http://data.europa.eu/esco/occupation/fde4372d-8293-42de-afbb-8b5a9b274fe7
2149.2.1	2149	0.0833333	1.28394	12	1	http://data.europa.eu/esco/occupation/fbceeac6-798b-4307-a825-626707a753ad
2149.2.2	2149	0.0666667	1.02716	15	1	http://data.europa.eu/esco/occupation/1f958638-066f-470c-9549-a9070ba280a6
2149.2.3	2149	0.0666667	1.02716	15	1	http://data.europa.eu/esco/occupation/836f0a96-7546-4003-9fc8-714fc79199d4
2149.2.4	2149	0.117647	1.81263	17	2	http://data.europa.eu/esco/occupation/6fc8f605-98b9-4218-b5e2-91c4c9c55c4d
2149.2.5	2149	0.0555556	0.855963	18	1	http://data.europa.eu/esco/occupation/58c30193-d29f-4d22-8bf0-fd87346b91dd
2149.2.6	2149	0.0714286	1.10052	14	1	http://data.europa.eu/esco/occupation/c4071145-a774-4cf4-aefa-ae18a385cca4
2149.2.7	2149	0.117647	1.81263	17	2	http://data.europa.eu/esco/occupation/30c0943c-caa1-411d-b273-26f475971273
2149.2.7.1	2149	0.0714286	1.10052	14	1	http://data.europa.eu/esco/occupation/a950e88b-cb5e-4a7d-8a94-3f9460b487d7
2149.2.8	2149	0.153846	2.37036	13	2	http://data.europa.eu/esco/occupation/3dab5c3f-84d0-4d52-901d-dd262eaea509
2149.3	2149	0.318182	4.90233	44	14	http://data.europa.eu/esco/occupation/e8fca903-6590-48a8-8902-094bb41ee90c
2149.4	2149	0.24	3.69776	25	6	http://data.europa.eu/esco/occupation/4daee8bd-8400-4da6-ba52-30d4c193d1a9
2149.5	2149	0	0	9	0	http://data.europa.eu/esco/occupation/f9433fdb-dde1-46cf-9e91-b49d243946a7
2149.5.1	2149	0.0384615	0.59259	26	1	http://data.europa.eu/esco/occupation/01ffb917-98dc-48c1-91ad-93c4104e791d
2149.6	2149	0.1	1.54073	20	2	http://data.europa.eu/esco/occupation/76abbb82-c103-4d7a-a4c0-14dba4d6199a
2149.7	2149	0.0454545	0.700334	22	1	http://data.europa.eu/esco/occupation/07dfff6d-a0d0-4202-a697-fe9176c15999
2149.8	2149	0.157895	2.43274	19	3	http://data.europa.eu/esco/occupation/01989dd8-36c0-43cc-a82d-2bfc409de9c4
2149.9	2149	0.0714286	1.10052	28	2	http://data.europa.eu/esco/occupation/b2cede50-82bb-4684-9f11-1930e12ad672
2149.9.1	2149	0.0888889	1.36954	45	4	http://data.europa.eu/esco/occupation/a75c740c-d8d9-41a7-ab1a-e69a6eb6eac1
2149.9.2	2149	0.0666667	1.02716	30	2	http://data.europa.eu/esco/occupation/1ff61522-8947-4c95-b589-cb0e0539a62b
2149.9.3	2149	0.121212	1.86756	33	4	http://data.europa.eu/esco/occupation/be845b10-21d0-49a7-b5b9-095828c32515
2149.9.4	2149	0.0322581	0.497011	31	1	http://data.europa.eu/esco/occupation/f14194e2-8e7f-4fc9-9c8c-78d9ae2e7284
2149.9.5	2149	0.108696	1.67471	46	5	http://data.europa.eu/esco/occupation/c44c37a2-88c3-4ac2-9cf9-959f42deb02b
2149.9.6	2149	0.111111	1.71193	36	4	http://data.europa.eu/esco/occupation/ba490796-46f7-45b7-827b-db6882fca3e1
2149.9.7	2149	0.0909091	1.40067	33	3	http://data.europa.eu/esco/occupation/0e99c929-364f-4b0a-8a64-2aab42420f00
2149.9.8	2149	0.111111	1.71193	27	3	http://data.europa.eu/esco/occupation/42dbb769-4c91-47dc-bd16-ec8e70c4180f
2149.9.9	2149	0.107143	1.65079	28	3	http://data.europa.eu/esco/occupation/afbe50b0-6634-4677-a3e7-0aada10cb9a7
2151.1	2151	0.0526316	0.810912	19	1	http://data.europa.eu/esco/occupation/86ca306c-ab99-420a-9e2a-aa73c5c4de22
2151.1.1	2151	0.047619	0.733683	21	1	http://data.europa.eu/esco/occupation/58db3ac6-5217-4d46-8a4c-126598be1d13
2151.1.2	2151	0.186047	2.86648	43	8	http://data.europa.eu/esco/occupation/2026adb2-62d7-4b92-9ccb-105abdebe37d
2151.1.3	2151	0.146341	2.25473	41	6	http://data.europa.eu/esco/occupation/77abfaec-a250-4765-95fa-6091e8da1bba
2151.1.4	2151	0.0526316	0.810912	19	1	http://data.europa.eu/esco/occupation/e69697d0-2639-4aad-b73a-05e0b98357b1
2151.1.5	2151	0.0689655	1.06257	29	2	http://data.europa.eu/esco/occupation/ac37627c-a999-4779-997e-9795cc4f9a3d
2151.1.6	2151	0.12	1.84888	25	3	http://data.europa.eu/esco/occupation/f1b89616-5dfe-40d4-8b02-58a6982b1a01
2151.2	2151	0.21875	3.37036	32	7	http://data.europa.eu/esco/occupation/716df735-77eb-47c8-8c06-d86e46903989
2152.1	2152	0.04	0.616293	25	1	http://data.europa.eu/esco/occupation/4d34a9ee-2653-4da0-bef7-f59294577224
2152.1.1	2152	0.222222	3.42385	63	14	http://data.europa.eu/esco/occupation/92bb3d8c-8a9f-4cd7-80ec-247bbf173004
2152.1.10	2152	0.2	3.08147	40	8	http://data.europa.eu/esco/occupation/7f0fe7d3-54c6-41e9-88ba-9d4f0f1a46b4
2152.1.11	2152	0.159091	2.45117	44	7	http://data.europa.eu/esco/occupation/35d41f4f-334b-452e-9e31-99f376302493
2152.1.12	2152	0.189189	2.9149	37	7	http://data.europa.eu/esco/occupation/7f46db3a-754b-4bda-b287-5932fa062ee9
2152.1.13	2152	0.3	4.6222	20	6	http://data.europa.eu/esco/occupation/8edd8bff-cb59-4c9c-ab0f-59e77d18be48
2152.1.14	2152	0.0526316	0.810912	19	1	http://data.europa.eu/esco/occupation/24161923-e3e6-4096-b377-f1ee8a7ea31b
2152.1.15	2152	0.170732	2.63052	41	7	http://data.europa.eu/esco/occupation/4f4d33a1-0b41-4dd9-8a42-aeba5a3974ab
2152.1.2	2152	0.105263	1.62182	19	2	http://data.europa.eu/esco/occupation/608edf30-fe37-4ae5-bdd1-2d3a8fd347bd
2152.1.3	2152	0.16	2.46517	25	4	http://data.europa.eu/esco/occupation/e6800524-eec2-4c33-af0e-6f36d1d679bc
2152.1.4	2152	0.333333	5.13578	21	7	http://data.europa.eu/esco/occupation/4874fa37-0cd1-4a68-aed8-a838851f242d
2152.1.5	2152	0.170732	2.63052	41	7	http://data.europa.eu/esco/occupation/0c7c9606-fde3-4658-8136-8fe0c9b8bd09
2152.1.6	2152	0.156863	2.41684	51	8	http://data.europa.eu/esco/occupation/7b4744a8-a4e3-4104-9b74-4ec54108af7b
2152.1.7	2152	0.177778	2.73908	45	8	http://data.europa.eu/esco/occupation/8c0f59c9-9a47-42e7-8287-aab19df4e6ab
2152.1.7.1	2152	0.176471	2.71894	17	3	http://data.europa.eu/esco/occupation/fd1c83b3-60d5-4a5f-86c5-94dc2842c246
2152.1.8	2152	0.131579	2.02728	38	5	http://data.europa.eu/esco/occupation/e6dfc67e-331e-4468-a249-347a08decbdb
2152.1.9	2152	0.0784314	1.20842	51	4	http://data.europa.eu/esco/occupation/82616669-cc82-4455-9332-a2df209e9f3e
2153.1	2153	0.5	7.70367	22	11	http://data.europa.eu/esco/occupation/02eb0ae6-ecdd-4602-9c8e-60ffe6dbe1e2
2153.1.1	2153	0.208333	3.20986	24	5	http://data.europa.eu/esco/occupation/c5d36eef-df20-47a8-a332-5b4358fa83e3
2161.1	2161	0.0731707	1.12737	41	3	http://data.europa.eu/esco/occupation/8c3f536e-ba66-4321-ba40-363dc39f129b
2161.1.1	2161	0.0357143	0.550262	28	1	http://data.europa.eu/esco/occupation/efa81635-9125-4276-8902-9deb12170ea7
2162.1	2162	0.0555556	0.855963	18	1	http://data.europa.eu/esco/occupation/52207284-2681-40d3-a317-ec81ca1b3e41
2162.1.1	2162	0	0	19	0	http://data.europa.eu/esco/occupation/a424aa0f-b3f1-41fb-901f-85e05fed83ed
2163.1	2163	0	0	18	0	http://data.europa.eu/esco/occupation/ab7bccb2-6f81-4a3d-a0c0-fca5d47d2775
2163.1.1	2163	0.263158	4.05456	19	5	http://data.europa.eu/esco/occupation/1d8f8111-79dd-41dc-aa2a-12f3192dde3c
2163.1.2	2163	0.0952381	1.46737	42	4	http://data.europa.eu/esco/occupation/d1b1dfdf-7d60-430a-b569-7dd71b2ebeaa
2163.1.3	2163	0.111111	1.71193	18	2	http://data.europa.eu/esco/occupation/77bfd6e7-5598-4818-84cb-31e2651eb046
2163.1.3.1	2163	0	0	8	0	http://data.europa.eu/esco/occupation/d1a554d0-7ad6-4d42-897e-ed31d022fb0b
2163.1.3.2	2163	0.12	1.84888	25	3	http://data.europa.eu/esco/occupation/06f89f2c-c6e9-40c5-a4a5-0e34d5fbc184
2163.1.3.3	2163	0.111111	1.71193	18	2	http://data.europa.eu/esco/occupation/a142a645-6e9e-4d86-accd-9816df857c90
2163.1.4	2163	0	0	16	0	http://data.europa.eu/esco/occupation/bc4d1659-6860-488e-bc13-e87eb0e36f67
2163.1.5	2163	0	0	26	0	http://data.europa.eu/esco/occupation/34c57104-ff9b-4003-809e-56eece3cb4d5
2163.1.6	2163	0.133333	2.05431	15	2	http://data.europa.eu/esco/occupation/3cbbdb83-7c36-4ae5-8c45-6c284186f477
2163.1.7	2163	0.0810811	1.24924	37	3	http://data.europa.eu/esco/occupation/07c2287f-3caa-4128-b7c8-59801084d931
2163.1.8	2163	0.111111	1.71193	18	2	http://data.europa.eu/esco/occupation/0f7c84c5-1c0d-4fc1-8949-07dbe8bd34ef
2163.2	2163	0.142857	2.20105	21	3	http://data.europa.eu/esco/occupation/d515e82a-ca9f-4be4-9823-33694dff7304
2163.3	2163	0.181818	2.80133	11	2	http://data.europa.eu/esco/occupation/6d765c21-267d-4d3d-a989-9b7596670477
2163.4	2163	0.0416667	0.641972	24	1	http://data.europa.eu/esco/occupation/6833077e-e521-4605-bc1a-893f4b3d811c
2164.1	2164	0	0	18	0	http://data.europa.eu/esco/occupation/44508e7b-f56b-4bfb-9cd6-879838aecd94
2164.2	2164	0.16	2.46517	25	4	http://data.europa.eu/esco/occupation/3b129d8d-268e-465a-b0c5-bf32cae59a41
2164.3	2164	0.230769	3.55554	26	6	http://data.europa.eu/esco/occupation/93e4e70b-aae4-4fdc-8037-e48e7077564e
2164.4	2164	0.0930233	1.43324	43	4	http://data.europa.eu/esco/occupation/e14548c8-c2b9-4ef8-8670-d5967d7ad804
2165.1	2165	0.166667	2.56789	12	2	http://data.europa.eu/esco/occupation/2561879a-dd0a-454e-ae6e-9be6c488eb56
2165.2	2165	0.3125	4.81479	16	5	http://data.europa.eu/esco/occupation/ad8ab454-b506-46a5-afd3-66bbffd54115
2165.3	2165	0.210526	3.24365	19	4	http://data.europa.eu/esco/occupation/9af8907f-56a7-4170-83b1-3c6ba0997cfa
2165.4	2165	0.037037	0.570642	27	1	http://data.europa.eu/esco/occupation/d8e502b4-1be6-4d10-a224-151688f8f0c8
2165.4.1	2165	0	0	19	0	http://data.europa.eu/esco/occupation/439c52ae-23ce-4d1e-bea1-bac135497977
2165.4.2	2165	0.1875	2.88888	16	3	http://data.europa.eu/esco/occupation/00ab29a3-6d4a-4df9-b46d-de31069e36e8
2166.1	2166	0.5	7.70367	14	7	http://data.europa.eu/esco/occupation/bab5fa79-7f96-4e21-87b6-1eba560b8d9a
2166.10	2166	0	0	16	0	http://data.europa.eu/esco/occupation/1b949bae-882f-40ff-9fe7-3c8ede5e38b5
2166.11	2166	0.075	1.15555	40	3	http://data.europa.eu/esco/occupation/068df7d1-516f-4829-b339-294cb0cf6318
2166.12	2166	0.148148	2.28257	27	4	http://data.europa.eu/esco/occupation/c995fe34-0909-4ce3-b7b7-97945efede56
2166.13	2166	0.25	3.85183	16	4	http://data.europa.eu/esco/occupation/b1c0714d-77f1-4732-8fd8-9f0739fb9974
2166.14	2166	0.1	1.54073	10	1	http://data.europa.eu/esco/occupation/364d9e9f-b14c-4905-b9e5-5de623dba268
2166.2	2166	0.176471	2.71894	17	3	http://data.europa.eu/esco/occupation/951b9d94-9bf1-4771-877d-3a26b75d9e53
2166.3	2166	0.25	3.85183	16	4	http://data.europa.eu/esco/occupation/48c8eccb-4bd0-487e-a187-4953cbbe956e
2166.3.1	2166	0.384615	5.9259	13	5	http://data.europa.eu/esco/occupation/52df9d56-efd4-48d0-ad93-59231943fc4c
2166.4	2166	0.294118	4.53157	17	5	http://data.europa.eu/esco/occupation/78216000-edc1-474b-9569-28ed6a657da2
2166.5	2166	0.133333	2.05431	15	2	http://data.europa.eu/esco/occupation/d5c4ab26-c293-4f4d-ad89-fe776f49a67f
2166.6	2166	0.470588	7.25051	17	8	http://data.europa.eu/esco/occupation/d68ff35f-e34d-4e32-88ab-d6c06a6c25b9
2166.7	2166	0.75	11.5555	16	12	http://data.europa.eu/esco/occupation/d5a43cd3-230e-46d0-ba05-d67d61e5cfbb
2166.8	2166	0	0	11	0	http://data.europa.eu/esco/occupation/11830794-108c-48fe-a282-2cd7a2945344
2166.9	2166	0.266667	4.10862	15	4	http://data.europa.eu/esco/occupation/69bcbb0a-8d80-4ecd-b0a4-9adea2a40de2
2211.1	2211	0.111111	1.71193	9	1	http://data.europa.eu/esco/occupation/71f09c8b-a172-408c-b9e7-32e580e39ff6
2212.1	2212	0.1	1.54073	10	1	http://data.europa.eu/esco/occupation/9b889f07-c39c-464d-b9d9-b2daa650f9ac
2221.1	2221	0.0441176	0.679735	68	3	http://data.europa.eu/esco/occupation/36494988-69d2-4420-9db4-eb56605ac983
2221.2	2221	0.0340909	0.52525	88	3	http://data.europa.eu/esco/occupation/8d3e8aaa-791b-4c75-a465-f3f827028f50
2221.3	2221	0.05	0.770367	60	3	http://data.europa.eu/esco/occupation/18e14e61-495b-44cc-a7c6-df4c625934ba
2222.1	2222	0.0136986	0.211059	73	1	http://data.europa.eu/esco/occupation/95cda6a9-a70a-4a93-9442-11d573cb4a02
2230.1	2230	0.0344828	0.531287	29	1	http://data.europa.eu/esco/occupation/754c349d-67d5-48e5-81c1-e84d2fab59d0
2230.2	2230	0	0	6	0	http://data.europa.eu/esco/occupation/c2a29b8d-1042-4766-a162-e174c7a77421
2230.2.1	2230	0	0	33	0	http://data.europa.eu/esco/occupation/2dcb5dad-1902-4051-9023-d725485479a7
2230.2.2	2230	0.0555556	0.855963	18	1	http://data.europa.eu/esco/occupation/61704d4b-f54b-43e5-a7de-bfd7a76f2f0d
2230.2.3	2230	0	0	23	0	http://data.europa.eu/esco/occupation/80a2aba7-ef7d-46ef-a8ec-15ff6131c0f1
2250.1	2250	0	0	22	0	http://data.europa.eu/esco/occupation/be2896db-9ab7-4719-a558-96b18c93027d
2250.2	2250	0	0	22	0	http://data.europa.eu/esco/occupation/e81269d8-f301-4c82-9235-ba33ec9b0434
2250.3	2250	0	0	22	0	http://data.europa.eu/esco/occupation/5beafebe-9211-4b3a-adf1-6161097a3975
2250.4	2250	0	0	20	0	http://data.europa.eu/esco/occupation/0b2d3242-22a3-4de5-bd29-efd39cdf2c31
2250.4.1	2250	0	0	22	0	http://data.europa.eu/esco/occupation/f4f671d5-208f-4423-a250-c049de8d9adc
2250.4.2	2250	0	0	22	0	http://data.europa.eu/esco/occupation/0abed785-00f8-4692-9f5f-f2b56efdb829
2250.5	2250	0.0576923	0.888885	52	3	http://data.europa.eu/esco/occupation/8467dda9-34c6-4c6f-aa37-e7bddffac007
2250.6	2250	0.0188679	0.290704	53	1	http://data.europa.eu/esco/occupation/eb6efbb9-9216-4e86-bc3b-de2223cd4667
2250.7	2250	0.0571429	0.880419	35	2	http://data.europa.eu/esco/occupation/4ce42c3c-8a46-40b6-9274-1f5cee3c5cba
2250.8	2250	0.0243902	0.375789	41	1	http://data.europa.eu/esco/occupation/08984bec-31d8-4bb0-aa2f-d557761ff029
2250.9	2250	0.0638298	0.983447	47	3	http://data.europa.eu/esco/occupation/557f9ccc-4e46-4bb2-8d20-272cd978b152
2261.1	2261	0.0149254	0.22996	67	1	http://data.europa.eu/esco/occupation/e52b5707-7097-4dbc-ac61-054e917da241
2262.1	2262	0.0480769	0.740737	104	5	http://data.europa.eu/esco/occupation/7c132147-428b-4ea3-87e1-70f7abb691ce
2262.1.1	2262	0	0	12	0	http://data.europa.eu/esco/occupation/0f845e64-de8b-431e-9fe3-1bccf8e1c5b9
2262.1.2	2262	0.0212766	0.327816	47	1	http://data.europa.eu/esco/occupation/8db28ebf-8818-4639-aa49-30324901836e
2262.1.2.1	2262	0.037037	0.570642	27	1	http://data.europa.eu/esco/occupation/5fd099da-218a-460e-bd5b-b42f1b76c67c
2262.1.2.2	2262	0	0	16	0	http://data.europa.eu/esco/occupation/53cdcc84-e5ee-488c-aa09-88084e06d6d7
2263.1	2263	0	0	10	0	http://data.europa.eu/esco/occupation/72913ee1-1696-4d74-b26f-681d17887c58
2263.2	2263	0	0	14	0	http://data.europa.eu/esco/occupation/00ab5610-e715-428f-99f6-b1e5e469dbcd
2263.3	2263	0.0666667	1.02716	15	1	http://data.europa.eu/esco/occupation/789517fb-95ee-43d1-9530-c2860be1a439
2263.3.1	2263	0.0714286	1.10052	14	1	http://data.europa.eu/esco/occupation/1d75ea5a-f902-4b47-8d63-5c6d2a5c0bb5
2263.4	2263	0.025641	0.39506	39	1	http://data.europa.eu/esco/occupation/57e87533-e523-4ee5-bf21-94a39fcc279b
2263.5	2263	0	0	22	0	http://data.europa.eu/esco/occupation/bf802371-4758-4268-a780-58e3d269831b
2264.1	2264	0.0606061	0.933778	66	4	http://data.europa.eu/esco/occupation/a317e9c2-62d5-4a24-8ad4-5cb7b9db3f3b
2264.2	2264	0.0454545	0.700334	88	4	http://data.europa.eu/esco/occupation/006cc1f9-2841-41c3-991a-dc3f2f3bd533
2265.1	2265	0.0128205	0.19753	78	1	http://data.europa.eu/esco/occupation/8a53f8d3-d995-4c7b-a70d-d79f76bdcb3f
2265.1.1	2265	0	0	23	0	http://data.europa.eu/esco/occupation/c37d0026-989b-4705-9bcb-30cccd8308fa
2266.1	2266	0.0172414	0.265644	58	1	http://data.europa.eu/esco/occupation/c4d6d07a-ae90-40ce-bc5a-c952805a9bf3
2266.2	2266	0.0277778	0.427982	72	2	http://data.europa.eu/esco/occupation/8021f3a2-e3de-43c0-b366-075da74dc5b7
2267.1	2267	0.0232558	0.35831	43	1	http://data.europa.eu/esco/occupation/bffbe18a-cb8b-4f90-bd87-7505cd3b16f5
2267.2	2267	0.0322581	0.497011	62	2	http://data.europa.eu/esco/occupation/771244bf-b204-4e7f-8b25-ee523ae7b791
2269.1	2269	0.037594	0.579223	133	5	http://data.europa.eu/esco/occupation/49e4e358-8ba3-4a05-8ef9-abb73156f5f7
2269.10	2269	0.0555556	0.855963	72	4	http://data.europa.eu/esco/occupation/be235deb-6181-43ca-8127-7010a689643a
2269.2	2269	0.0851064	1.31126	47	4	http://data.europa.eu/esco/occupation/11a6d0f6-e692-4774-aa5f-193b67d31022
2269.3	2269	0	0	30	0	http://data.europa.eu/esco/occupation/047108c3-f987-40a4-bef0-f2b3407ec16a
2269.4	2269	0.0447761	0.689881	67	3	http://data.europa.eu/esco/occupation/33da5532-8c4e-4d1b-b52e-c201ee1bc7ab
2269.5	2269	0	0	23	0	http://data.europa.eu/esco/occupation/82cbe20d-967c-4161-9ecd-eafc724d171c
2269.6	2269	0	0	28	0	http://data.europa.eu/esco/occupation/cf9b6da9-3a59-4780-bec9-500b148b8878
2269.7	2269	0.0344828	0.531287	29	1	http://data.europa.eu/esco/occupation/4f08cd74-71c6-43aa-88d4-841e5bb677f7
2269.8	2269	0.0392157	0.604209	51	2	http://data.europa.eu/esco/occupation/7639a601-6db0-41ed-9fb0-813d9b8beb05
2269.8.1	2269	0.0196078	0.302105	51	1	http://data.europa.eu/esco/occupation/7d092380-1c2e-48fe-81de-0d191b4e96d6
2269.8.2	2269	0.0196078	0.302105	51	1	http://data.europa.eu/esco/occupation/5efb4fff-8c5f-4697-9587-034d9f6af094
2269.8.3	2269	0.0181818	0.280133	55	1	http://data.europa.eu/esco/occupation/a9e54177-a185-404d-b6e6-15663d31137e
2269.9	2269	0	0	5	0	http://data.europa.eu/esco/occupation/f9395e4d-d66f-49ce-a8f5-721991139e79
2269.9.1	2269	0	0	10	0	http://data.europa.eu/esco/occupation/e6023abf-ced3-4ac9-9437-cc79e4396e3e
2269.9.2	2269	0.0196078	0.302105	51	1	http://data.europa.eu/esco/occupation/eb48ccbd-75f2-4799-81be-443034858473
2269.9.3	2269	0.0666667	1.02716	15	1	http://data.europa.eu/esco/occupation/789d9781-8724-4367-936a-3a4cb7c54315
2269.9.4	2269	0.0204082	0.314435	98	2	http://data.europa.eu/esco/occupation/3d616092-b4fd-4c14-b0e9-a9119bbbd171
2310.1	2310	0	0	25	0	http://data.europa.eu/esco/occupation/684fd8d5-9b40-4b02-a680-438f0082d923
2310.1.1	2310	0	0	28	0	http://data.europa.eu/esco/occupation/9766cc19-5a64-4b3c-a741-71561285a419
2310.1.10	2310	0	0	32	0	http://data.europa.eu/esco/occupation/49023c69-302f-4671-b26f-7229d1a53915
2310.1.11	2310	0.611111	9.4156	72	44	http://data.europa.eu/esco/occupation/c3b82711-273d-4fa8-8de7-0ac3d99c16fc
2310.1.12	2310	0	0	33	0	http://data.europa.eu/esco/occupation/3d7a1284-824c-47d9-8387-b8e1cd5888b5
2310.1.13	2310	0	0	32	0	http://data.europa.eu/esco/occupation/306e9867-cf55-446f-88c6-8adad5369f8c
2310.1.14	2310	0	0	28	0	http://data.europa.eu/esco/occupation/0959cd1d-f6c8-4362-939a-ad7d5f75d659
2310.1.15	2310	0	0	29	0	http://data.europa.eu/esco/occupation/605e58d6-ad27-4828-b1f5-16707f327fa0
2310.1.16	2310	0	0	33	0	http://data.europa.eu/esco/occupation/e9f50268-4dab-4579-90c2-2ff219eb56f1
2310.1.17	2310	0	0	25	0	http://data.europa.eu/esco/occupation/54361270-bc5e-40fb-8f84-a0023a85cdf7
2310.1.18	2310	0	0	34	0	http://data.europa.eu/esco/occupation/9905cc76-d48b-49b1-94ab-17becb30be1a
2310.1.19	2310	0	0	27	0	http://data.europa.eu/esco/occupation/b3ebf55f-5e50-4262-946a-f08d7fbe29b2
2310.1.2	2310	0	0	31	0	http://data.europa.eu/esco/occupation/bff7e8a3-6206-4d38-b25f-fcb6e634c7af
2310.1.20	2310	0	0	30	0	http://data.europa.eu/esco/occupation/a36c14e6-ed96-467d-8390-6f9cf47ac350
2310.1.21	2310	0	0	31	0	http://data.europa.eu/esco/occupation/479ede81-bd51-4f3b-9d30-4910699fd211
2310.1.22	2310	0	0	31	0	http://data.europa.eu/esco/occupation/b65133db-b3de-44d1-88fa-1d3deda08245
2310.1.23	2310	0	0	32	0	http://data.europa.eu/esco/occupation/c549f0de-c415-428e-865c-973bcd224b39
2310.1.24	2310	0	0	29	0	http://data.europa.eu/esco/occupation/dab9c6dd-8efb-4fe2-8b10-477ef2bcfd8b
2310.1.25	2310	0	0	30	0	http://data.europa.eu/esco/occupation/0bf5d25a-2b4d-43b5-b053-beeb210fa43a
2310.1.26	2310	0	0	29	0	http://data.europa.eu/esco/occupation/be3c021d-bd93-45a0-ad32-e8fa8e0d17ef
2310.1.27	2310	0	0	25	0	http://data.europa.eu/esco/occupation/88990bdf-4f6b-4411-82c9-9eecad1db8fb
2310.1.28	2310	0	0	44	0	http://data.europa.eu/esco/occupation/1bbaf82c-67ae-4beb-9a55-7298acf5b2af
2310.1.29	2310	0	0	25	0	http://data.europa.eu/esco/occupation/78ed3811-f421-45e5-9574-31364c76af67
2310.1.3	2310	0	0	32	0	http://data.europa.eu/esco/occupation/4e8a5d3e-66de-4661-9927-ef3123cc79e9
2310.1.30	2310	0	0	30	0	http://data.europa.eu/esco/occupation/00747307-6341-4266-a061-25416f7c6a96
2310.1.31	2310	0	0	31	0	http://data.europa.eu/esco/occupation/55a785db-0636-41b8-950f-0b65abe5e81b
2310.1.32	2310	0	0	30	0	http://data.europa.eu/esco/occupation/ae2c1bf4-669e-4fec-a7d7-698753699083
2310.1.33	2310	0	0	29	0	http://data.europa.eu/esco/occupation/59a02420-91df-4e46-b37b-22e3fd8c11f0
2310.1.34	2310	0	0	33	0	http://data.europa.eu/esco/occupation/c593ded7-2e97-44a5-a5f3-f6115ff98233
2310.1.35	2310	0	0	30	0	http://data.europa.eu/esco/occupation/7dea476a-dffe-4919-9ee2-fb222e283f41
2310.1.36	2310	0	0	29	0	http://data.europa.eu/esco/occupation/c90a6ebe-adcc-4395-9f5b-ff3e96e93cef
2310.1.37	2310	0.0337079	0.519348	89	3	http://data.europa.eu/esco/occupation/920c22e1-10a1-4afa-86b3-c43da8488391
2310.1.38	2310	0	0	28	0	http://data.europa.eu/esco/occupation/116b4c55-5bd0-41e9-9227-98d7ecffeaf6
2310.1.39	2310	0	0	31	0	http://data.europa.eu/esco/occupation/8b128a08-606f-4bb1-806e-07e0ed98b40e
2310.1.4	2310	0	0	28	0	http://data.europa.eu/esco/occupation/66527cdc-b7a5-4996-9448-7e327b68d08d
2310.1.40	2310	0	0	32	0	http://data.europa.eu/esco/occupation/9a7e780a-b778-4a5a-b4eb-309d394d313d
2310.1.41	2310	0.0714286	1.10052	42	3	http://data.europa.eu/esco/occupation/5ac65daa-0896-4193-9f0e-8b00746b78a1
2310.1.42	2310	0	0	11	0	http://data.europa.eu/esco/occupation/1092dd4c-b96b-4b3f-87fe-4a9e8d1937fb
2310.1.43	2310	0	0	36	0	http://data.europa.eu/esco/occupation/3c305542-a51b-4b96-8d45-af11ca05eaa2
2310.1.5	2310	0.09375	1.44444	32	3	http://data.europa.eu/esco/occupation/c262bb96-03bb-4c97-a45b-0cf36db5b048
2310.1.6	2310	0	0	32	0	http://data.europa.eu/esco/occupation/5fdfa822-c1ba-477e-87cc-3d742e59310d
2310.1.7	2310	0	0	31	0	http://data.europa.eu/esco/occupation/30058b71-fe16-45ea-a2b8-d5461c706372
2310.1.8	2310	0.030303	0.466889	33	1	http://data.europa.eu/esco/occupation/e74513c3-8ba8-462f-978c-0450522f4427
2310.1.9	2310	0	0	30	0	http://data.europa.eu/esco/occupation/fbc9ab3e-18f1-4b7b-8cd5-d6374ed5e9a9
2310.2	2310	0.0441176	0.679735	68	3	http://data.europa.eu/esco/occupation/3a55ef85-5abf-48e2-884b-5efaf881bfb1
2320.1	2320	0	0	11	0	http://data.europa.eu/esco/occupation/81f8d141-3f67-4fb0-a349-db0147ef7b3a
2320.1.1	2320	0.0416667	0.641972	24	1	http://data.europa.eu/esco/occupation/91ba2935-f5c9-426d-8573-997b8b91e5ed
2320.1.10	2320	0	0	28	0	http://data.europa.eu/esco/occupation/46354077-416f-4440-a0c3-dddee9031c05
2320.1.11	2320	0	0	26	0	http://data.europa.eu/esco/occupation/591d1758-3036-407a-91f7-e0e1f5c9deea
2320.1.12	2320	0	0	19	0	http://data.europa.eu/esco/occupation/b8139469-92cc-4f57-9e69-a0d9f7fc3817
2320.1.13	2320	0	0	26	0	http://data.europa.eu/esco/occupation/37c44fdd-eff0-4e16-b459-b3a81fe663ec
2320.1.14	2320	0	0	27	0	http://data.europa.eu/esco/occupation/93f61216-b9c8-4051-bb1e-32839c1566c1
2320.1.15	2320	0	0	24	0	http://data.europa.eu/esco/occupation/1801583e-34b3-4c89-97ac-db2a346b4a3e
2320.1.16	2320	0	0	26	0	http://data.europa.eu/esco/occupation/46f9d58f-11bd-4d96-b000-ff4490d3009b
2320.1.17	2320	0	0	22	0	http://data.europa.eu/esco/occupation/0599d0e7-398f-464b-97bb-427686f27d50
2320.1.18	2320	0	0	26	0	http://data.europa.eu/esco/occupation/734bb387-ea3a-4c62-abc1-05f894d51921
2320.1.19	2320	0	0	21	0	http://data.europa.eu/esco/occupation/39d7dca7-5e0b-4308-889e-9e3d22a3cb56
2320.1.2	2320	0	0	29	0	http://data.europa.eu/esco/occupation/4553ecf8-1f0c-4bf1-8718-d8a6b95d6fc2
2320.1.20	2320	0	0	20	0	http://data.europa.eu/esco/occupation/68dd0dfc-c8b0-4fd0-9a6e-b0864925fa56
2320.1.21	2320	0	0	26	0	http://data.europa.eu/esco/occupation/e777fb61-16f5-476b-8262-578edfdb4d9d
2320.1.22	2320	0	0	19	0	http://data.europa.eu/esco/occupation/6b304370-0112-4881-a1bd-27d8df645d00
2320.1.23	2320	0	0	25	0	http://data.europa.eu/esco/occupation/90a73720-642d-4f45-88e7-8f593a5e0df2
2320.1.24	2320	0	0	28	0	http://data.europa.eu/esco/occupation/4eada7b3-5026-4030-936b-4a80aed37252
2320.1.3	2320	0	0	19	0	http://data.europa.eu/esco/occupation/853698f5-0f1e-42ae-9301-e5411a26dae2
2320.1.4	2320	0	0	29	0	http://data.europa.eu/esco/occupation/8289625a-c1c1-4a49-8ddd-37be4c3cd3fc
2320.1.5	2320	0	0	26	0	http://data.europa.eu/esco/occupation/4d6d9057-5167-4158-8bc1-cc2f89d73fd7
2320.1.6	2320	0	0	28	0	http://data.europa.eu/esco/occupation/3db35c88-bcb7-4de4-914a-9a9839a3c911
2320.1.7	2320	0	0	27	0	http://data.europa.eu/esco/occupation/9a6d8a84-a8a9-4c9b-9ead-59a710e93759
2320.1.8	2320	0	0	17	0	http://data.europa.eu/esco/occupation/d185c066-cddf-4a8c-a931-5eefc21fc2a1
2320.1.9	2320	0.037037	0.570642	27	1	http://data.europa.eu/esco/occupation/9e1a31bf-2963-40f4-95af-cedc3fbac537
2330.1	2330	0	0	24	0	http://data.europa.eu/esco/occupation/5efb2c08-ba3a-4659-a2e4-1883f54e77b6
2330.1.1	2330	0	0	27	0	http://data.europa.eu/esco/occupation/80ec8f3e-2cda-4ea6-a382-ece99589ccdd
2330.1.10	2330	0	0	30	0	http://data.europa.eu/esco/occupation/c011a88b-95ab-46ad-ad30-539e3fc56092
2330.1.11	2330	0	0	29	0	http://data.europa.eu/esco/occupation/f0e1cc13-48e0-4995-8699-ee43467bce0d
2330.1.12	2330	0	0	32	0	http://data.europa.eu/esco/occupation/fb0c7da2-6d0e-4a3f-be3e-344f58f0e82d
2330.1.13	2330	0	0	31	0	http://data.europa.eu/esco/occupation/5b6c0c64-1321-4fe7-a274-3287c13b489c
2330.1.14	2330	0	0	29	0	http://data.europa.eu/esco/occupation/e8b93ce7-e39b-4261-a25a-9b84764eb724
2330.1.15	2330	0	0	33	0	http://data.europa.eu/esco/occupation/a10849c1-f0d8-4600-bca6-9549c2517650
2330.1.16	2330	0	0	27	0	http://data.europa.eu/esco/occupation/570d7e74-5c65-4a9a-95ba-f8c27025c5f4
2330.1.17	2330	0	0	27	0	http://data.europa.eu/esco/occupation/35e42c87-faf7-465f-abe4-f26717996dd1
2330.1.18	2330	0	0	28	0	http://data.europa.eu/esco/occupation/1ad4012e-30e3-492c-b42c-09cff3047574
2330.1.2	2330	0	0	28	0	http://data.europa.eu/esco/occupation/8d315e32-73f6-463d-a335-c200e0bac97d
2330.1.3	2330	0	0	28	0	http://data.europa.eu/esco/occupation/80c72c55-556a-41b1-87ef-a29c3d2afa6e
2330.1.4	2330	0	0	28	0	http://data.europa.eu/esco/occupation/ff142063-f89d-446d-92ac-9a3a124210a0
2330.1.5	2330	0	0	27	0	http://data.europa.eu/esco/occupation/2b6bb2d1-54b0-4feb-8c6c-8ba20adde1df
2330.1.6	2330	0.03125	0.481479	32	1	http://data.europa.eu/esco/occupation/f6ca9392-708d-46cb-a2e9-51519595baa2
2330.1.7	2330	0	0	28	0	http://data.europa.eu/esco/occupation/89a3b3af-7264-4e00-9a14-21e5fbd4ee87
2330.1.8	2330	0	0	27	0	http://data.europa.eu/esco/occupation/27e16eef-c7a6-4577-bc3f-727d01ec1958
2330.1.9	2330	0.189189	2.9149	37	7	http://data.europa.eu/esco/occupation/0d595b87-a1fc-410c-abbe-88b92cb0d334
2341.1	2341	0	0	29	0	http://data.europa.eu/esco/occupation/03d79393-7b30-4159-945b-01963eddd302
2341.1.1	2341	0	0	30	0	http://data.europa.eu/esco/occupation/3b755cda-c4b0-4fa1-8621-372f28ccc2e9
2342.1	2342	0	0	27	0	http://data.europa.eu/esco/occupation/55d60ead-0343-4008-b9e4-fb4b5a179c83
2342.2	2342	0	0	32	0	http://data.europa.eu/esco/occupation/8befd482-70e2-4d1e-8a09-091e15fe85c3
2342.3	2342	0	0	33	0	http://data.europa.eu/esco/occupation/76a950cb-3def-47f4-895d-555ad138657e
2351.1	2351	0	0	14	0	http://data.europa.eu/esco/occupation/d89b23c2-d042-4ca6-a917-109fe5a0b30c
2351.2	2351	0.0652174	1.00483	46	3	http://data.europa.eu/esco/occupation/5a282a39-5346-454a-b1ef-c1217c50e156
2351.3	2351	0.1	1.54073	10	1	http://data.europa.eu/esco/occupation/9b51a2d2-999a-43a6-a814-63dd30a585fa
2351.4	2351	0	0	20	0	http://data.europa.eu/esco/occupation/9a26d76b-b9e3-46ae-ab4b-057a1262138b
2352.1	2352	0	0	30	0	http://data.europa.eu/esco/occupation/976cbfcc-8958-4800-a435-71d15405a42a
2352.1.1	2352	0	0	27	0	http://data.europa.eu/esco/occupation/02f1ae71-f89c-47b7-af2c-50d7ab1d9b8a
2352.1.2	2352	0	0	32	0	http://data.europa.eu/esco/occupation/b6beb46d-9ed2-4a66-9117-7e3f21f234dd
2352.1.3	2352	0	0	23	0	http://data.europa.eu/esco/occupation/114c5a6c-1869-4a67-8ec0-660ec303f8cc
2352.1.4	2352	0	0	21	0	http://data.europa.eu/esco/occupation/622ccd55-910f-483d-8661-44c6162156bf
2352.1.5	2352	0	0	33	0	http://data.europa.eu/esco/occupation/f89b12a1-689f-4a4f-8695-abb620810f1e
2352.1.6	2352	0	0	30	0	http://data.europa.eu/esco/occupation/034cad59-e666-4770-a7ef-a337257f8072
2352.2	2352	0	0	35	0	http://data.europa.eu/esco/occupation/1044dedc-81d1-48b6-96b3-ced5393b2de1
2353.1	2353	0	0	25	0	http://data.europa.eu/esco/occupation/9711dcfc-d9a8-4fba-9c5e-8428d8bcb53e
2353.2	2353	0	0	19	0	http://data.europa.eu/esco/occupation/59c724f9-0cfe-4d51-8a7f-9ee182d9e2c2
2354.1	2354	0	0	23	0	http://data.europa.eu/esco/occupation/f235bc5a-dbf6-4f9e-bbdb-cf313d32b75b
2355.1	2355	0	0	9	0	http://data.europa.eu/esco/occupation/c2efadc4-6f47-4f34-997b-dd80aba609dd
2355.2	2355	0	0	33	0	http://data.europa.eu/esco/occupation/b6c851d1-bf09-40aa-aa50-47dde84e7d50
2355.3	2355	0	0	25	0	http://data.europa.eu/esco/occupation/1eb56b85-af25-43d4-9e35-73d8ee78e228
2355.4	2355	0.04	0.616293	25	1	http://data.europa.eu/esco/occupation/cbde2432-cb7f-451f-a686-b22cad3957a6
2355.5	2355	0	0	23	0	http://data.europa.eu/esco/occupation/46db7e2e-d44d-412a-9a80-02d43111aca8
2355.6	2355	0.0434783	0.669884	23	1	http://data.europa.eu/esco/occupation/72bcb223-da77-4ed5-a03a-796fd5ece728
2356.1	2356	0.0833333	1.28394	12	1	http://data.europa.eu/esco/occupation/9e657046-67ce-4e16-ab2e-ddb918638910
2356.1.1	2356	0.307692	4.74072	26	8	http://data.europa.eu/esco/occupation/4588cd69-e6a5-4668-94c7-f02a3d86a649
2359.1	2359	0	0	14	0	http://data.europa.eu/esco/occupation/abab3d6a-82b9-49bd-8a4b-7bc678130558
2359.10	2359	0.441176	6.79735	34	15	http://data.europa.eu/esco/occupation/a9c30651-ccbc-4a80-900c-7880615cdf6e
2359.11	2359	0	0	17	0	http://data.europa.eu/esco/occupation/3d0f86c1-9bdd-4e84-bc62-93a716128c8d
2359.12	2359	0.05	0.770367	20	1	http://data.europa.eu/esco/occupation/653374a9-a96e-4c5b-849f-62ae67b0ed62
2359.13	2359	0	0	14	0	http://data.europa.eu/esco/occupation/21f4eb29-f6e5-4623-acb9-f3ff9c2f525d
2359.14	2359	0.0555556	0.855963	18	1	http://data.europa.eu/esco/occupation/59bce29f-5c8b-47cf-bfd4-6ec003f5323a
2359.2	2359	0	0	20	0	http://data.europa.eu/esco/occupation/2ddde737-28f3-444d-b1f8-ef12cc2df3c7
2359.3	2359	0.125	1.92592	8	1	http://data.europa.eu/esco/occupation/6e1b1bd7-9eec-4f10-bce7-94a27d9023e8
2359.4	2359	0	0	21	0	http://data.europa.eu/esco/occupation/20786e6d-36f0-4d1e-b033-05101fa71f3c
2359.5	2359	0.0789474	1.21637	38	3	http://data.europa.eu/esco/occupation/4e82464b-e9d7-4d51-9116-294ab40c5169
2359.6	2359	0.277778	4.27982	18	5	http://data.europa.eu/esco/occupation/a6517365-211c-456d-aca4-1a0115c7b1e1
2359.7	2359	0.434783	6.69884	23	10	http://data.europa.eu/esco/occupation/ec5b72d1-0206-4179-9abd-570c66bc44b9
2359.8	2359	0	0	19	0	http://data.europa.eu/esco/occupation/2412bbb1-29ca-4e17-a2b8-70694f0cb14f
2359.9	2359	0	0	24	0	http://data.europa.eu/esco/occupation/6afe39e2-2674-45db-b05c-a6cab02fe25b
2411.1	2411	0	0	26	0	http://data.europa.eu/esco/occupation/eda0d957-3c3c-4139-b89a-a18bc9e18897
2411.1.1	2411	0	0	17	0	http://data.europa.eu/esco/occupation/caafca69-9faa-4850-8930-a3fa07fea4e6
2411.1.10	2411	0	0	11	0	http://data.europa.eu/esco/occupation/89330b57-6a30-40e1-b623-50f47a4b0c34
2411.1.11	2411	0	0	12	0	http://data.europa.eu/esco/occupation/78db356f-a96a-4456-ab29-2de62e52f830
2411.1.12	2411	0	0	17	0	http://data.europa.eu/esco/occupation/59c22779-4d89-4bc9-ba8b-d64bea236723
2411.1.2	2411	0	0	18	0	http://data.europa.eu/esco/occupation/cd4f41a5-87a6-4b3c-8ee3-14e6f457c365
2411.1.3	2411	0.0769231	1.18518	13	1	http://data.europa.eu/esco/occupation/d9723f33-7faf-4f8a-8a98-6b02d1e10f2b
2411.1.4	2411	0.1	1.54073	10	1	http://data.europa.eu/esco/occupation/4e4a291d-1d38-4c5a-812a-5827d0691b11
2411.1.5	2411	0.166667	2.56789	12	2	http://data.europa.eu/esco/occupation/84871c2a-abd1-45eb-b03a-65e51a26fd84
2411.1.6	2411	0.0666667	1.02716	15	1	http://data.europa.eu/esco/occupation/dfa51b4d-0929-4885-b682-29e375c6b52c
2411.1.7	2411	0	0	22	0	http://data.europa.eu/esco/occupation/1ad59946-d13e-441e-9b36-56e1df055e21
2411.1.8	2411	0.117647	1.81263	17	2	http://data.europa.eu/esco/occupation/5e5b1b61-1351-4d3b-a293-deb3661715dd
2411.1.9	2411	0	0	14	0	http://data.europa.eu/esco/occupation/a04eedcf-8424-475a-8dc5-f30a9da4b151
2412.1	2412	0	0	17	0	http://data.europa.eu/esco/occupation/50760da6-abc3-424c-b159-8ddf0818e016
2412.10	2412	0.0909091	1.40067	11	1	http://data.europa.eu/esco/occupation/4ed22a87-8478-4731-be11-5942eacb2e16
2412.11	2412	0	0	14	0	http://data.europa.eu/esco/occupation/659b0ffd-337c-4a1f-82e3-2730812279de
2412.2	2412	0	0	14	0	http://data.europa.eu/esco/occupation/d2d451cc-e839-4192-be54-d7724814aa03
2412.3	2412	0	0	27	0	http://data.europa.eu/esco/occupation/b09acdda-6680-49d1-a411-129610ee3bc0
2412.4	2412	0.0869565	1.33977	23	2	http://data.europa.eu/esco/occupation/21de0f3b-a71a-4263-a9ba-90c5f3721b4d
2412.4.1	2412	0.04	0.616293	25	1	http://data.europa.eu/esco/occupation/d96de969-d43d-4082-8559-7fc35484a217
2412.5	2412	0.0606061	0.933778	33	2	http://data.europa.eu/esco/occupation/7a6ca615-a2bc-499d-8288-d186ce2594ea
2412.6	2412	0.0454545	0.700334	22	1	http://data.europa.eu/esco/occupation/38d9c76b-1a7b-4d65-879b-733ae7e9364e
2412.6.1	2412	0	0	17	0	http://data.europa.eu/esco/occupation/244a79eb-122b-4bee-8065-b4c39efce4ff
2412.6.2	2412	0	0	17	0	http://data.europa.eu/esco/occupation/934c3572-37f4-4cdd-a4a4-017f5f7809e4
2412.6.3	2412	0	0	28	0	http://data.europa.eu/esco/occupation/0ecedad1-1144-45ff-83db-a3c4db393036
2412.6.4	2412	0.0384615	0.59259	26	1	http://data.europa.eu/esco/occupation/4c715719-3c3f-4058-ba00-9b2ef34848e8
2412.7	2412	0	0	30	0	http://data.europa.eu/esco/occupation/b95bdbed-1e7e-482a-aa73-7bdbb3e36358
2412.8	2412	0.0833333	1.28394	12	1	http://data.europa.eu/esco/occupation/7284ccbf-e2fd-4e2f-8bbf-bc54eab610d5
2412.9	2412	0	0	5	0	http://data.europa.eu/esco/occupation/de99886e-59e3-432d-ba53-9652dbe378d6
2413.1	2413	0	0	15	0	http://data.europa.eu/esco/occupation/8d586ee9-0ab1-4155-a3b0-2ca786c8e48c
2413.1.1	2413	0.0769231	1.18518	13	1	http://data.europa.eu/esco/occupation/1e331638-3f66-4641-9c49-56a94235f94c
2413.1.2	2413	0	0	16	0	http://data.europa.eu/esco/occupation/b7f47c25-bdf3-42fa-a68e-ad32754b2dba
2413.1.3	2413	0	0	15	0	http://data.europa.eu/esco/occupation/18d2b37a-9c31-4393-833e-bc2f7b1ce52a
2413.1.4	2413	0.0555556	0.855963	18	1	http://data.europa.eu/esco/occupation/076d23f3-a689-4f1a-8b55-ae870c9aaa85
2413.2	2413	0.176471	2.71894	17	3	http://data.europa.eu/esco/occupation/276a4ff1-a67c-4677-9f20-dc85f1060e1b
2421.1	2421	0.0555556	0.855963	18	1	http://data.europa.eu/esco/occupation/60082a99-d8ef-4e84-9290-78902681b6ed
2421.1.1	2421	0.166667	2.56789	6	1	http://data.europa.eu/esco/occupation/219d1c30-3849-4de3-b0d6-07da187b6521
2421.2	2421	0.0416667	0.641972	24	1	http://data.europa.eu/esco/occupation/6a29d804-f775-446c-bec7-35fc4e28ac97
2421.3	2421	0.103448	1.59386	29	3	http://data.europa.eu/esco/occupation/207d7b18-6540-432e-8aa6-785ed434572f
2421.4	2421	0.0344828	0.531287	29	1	http://data.europa.eu/esco/occupation/c9862fdd-53b7-4da9-b742-4302d704836c
2422.1	2422	0.166667	2.56789	12	2	http://data.europa.eu/esco/occupation/ffade2f4-2528-4dfd-b36a-6e4092be08ed
2422.10	2422	0.272727	4.202	33	9	http://data.europa.eu/esco/occupation/8213b4bc-60ce-4ffc-9e00-9758fb2003c6
2422.11	2422	0.0357143	0.550262	28	1	http://data.europa.eu/esco/occupation/d9004a14-bda2-4c63-ab64-17ca163ac1bd
2422.12	2422	0	0	8	0	http://data.europa.eu/esco/occupation/caf7b8fb-b2d6-46b7-bffa-bea7f8e4aed8
2422.12.1	2422	0	0	13	0	http://data.europa.eu/esco/occupation/98f17395-0f8c-4f51-9072-cb8f66fd6044
2422.12.10	2422	0	0	11	0	http://data.europa.eu/esco/occupation/a1ba7574-cc28-446c-9741-12d7fbb325cb
2422.12.11	2422	0	0	10	0	http://data.europa.eu/esco/occupation/5d601b40-7e0e-404e-bbff-bb98e147437c
2422.12.12	2422	0	0	14	0	http://data.europa.eu/esco/occupation/d4d6842b-27f0-4222-85db-c542acf6d434
2422.12.13	2422	0	0	9	0	http://data.europa.eu/esco/occupation/fdf7b000-d923-4086-9660-eb8ee5e77ef0
2422.12.14	2422	0	0	10	0	http://data.europa.eu/esco/occupation/2808c7ec-cdb1-4b48-8429-e160a418ed0c
2422.12.15	2422	0	0	11	0	http://data.europa.eu/esco/occupation/d6ef013f-57e9-4100-bbe5-3e4930664dee
2422.12.2	2422	0	0	16	0	http://data.europa.eu/esco/occupation/3826cb92-27f5-40ac-8dad-70af5abd6036
2422.12.3	2422	0.0666667	1.02716	15	1	http://data.europa.eu/esco/occupation/5fe1b340-9b02-4c40-bbc9-ffd4d5fb5699
2422.12.4	2422	0	0	17	0	http://data.europa.eu/esco/occupation/f817aab2-ec8a-45ec-88ef-c11e0f19fd85
2422.12.5	2422	0.111111	1.71193	18	2	http://data.europa.eu/esco/occupation/b5d2db88-9e2b-4efa-8f2f-0e62a494791e
2422.12.6	2422	0	0	15	0	http://data.europa.eu/esco/occupation/50e00fda-ac7c-4bc5-9f19-69a33ff3d6e7
2422.12.7	2422	0	0	11	0	http://data.europa.eu/esco/occupation/f7450c1f-20b7-45dd-b3bb-25095830bf3f
2422.12.8	2422	0	0	8	0	http://data.europa.eu/esco/occupation/01205776-db8d-4588-a6a6-56d0b9c660a9
2422.12.9	2422	0	0	16	0	http://data.europa.eu/esco/occupation/6b5e5aa6-9bf7-47e6-90d2-4d2187d47d11
2422.13	2422	0	0	10	0	http://data.europa.eu/esco/occupation/8bf76ba6-e661-4574-9887-4f2cb943835a
2422.14	2422	0.0588235	0.906314	17	1	http://data.europa.eu/esco/occupation/0561328b-875b-4ae2-9ba1-9af9049aef01
2422.15	2422	0.0333333	0.513578	30	1	http://data.europa.eu/esco/occupation/cb4f98c8-6b8d-41d8-87eb-a2a2033a3a25
2422.16	2422	0	0	14	0	http://data.europa.eu/esco/occupation/1a46d0f0-93d7-44d1-bff9-58e3f21bd4c4
2422.17	2422	0	0	14	0	http://data.europa.eu/esco/occupation/7b629a14-09d0-417e-8181-7683923b4e5e
2422.18	2422	0	0	15	0	http://data.europa.eu/esco/occupation/c418ed9a-132f-48cd-ae5c-dd375070ee0e
2422.2	2422	0.0833333	1.28394	12	1	http://data.europa.eu/esco/occupation/39e9fc8f-02bd-4577-b603-2dc96204ce74
2422.3	2422	0	0	11	0	http://data.europa.eu/esco/occupation/65fb0b53-b8c4-4839-b099-c80b6de5a158
2422.4	2422	0	0	35	0	http://data.europa.eu/esco/occupation/1c85eee2-a8ca-4750-a889-10a3e6c17b80
2422.5	2422	0	0	10	0	http://data.europa.eu/esco/occupation/643a2225-6a01-4899-81b0-e867ca09b9c9
2422.6	2422	0	0	12	0	http://data.europa.eu/esco/occupation/61053604-8091-4a8e-9c63-5151051722e3
2422.7	2422	0	0	9	0	http://data.europa.eu/esco/occupation/3fa31588-2e4d-49c3-b839-4b615cc62742
2422.8	2422	0.1	1.54073	10	1	http://data.europa.eu/esco/occupation/4ca8ba6c-dc55-40c0-ae6c-d55c94dd2e03
2422.9	2422	0	0	10	0	http://data.europa.eu/esco/occupation/7819669b-30c2-42e6-a1c4-0bcd6f0379ff
2423.1	2423	0.08	1.23259	25	2	http://data.europa.eu/esco/occupation/5d0cc30d-068a-424c-8463-f42872a7149e
2423.2	2423	0	0	19	0	http://data.europa.eu/esco/occupation/e4112a88-973f-4c7a-97f5-2241e6b6833f
2423.3	2423	0	0	18	0	http://data.europa.eu/esco/occupation/d3e32e5e-7f24-48e3-b939-e4f800eb62fb
2423.4	2423	0	0	14	0	http://data.europa.eu/esco/occupation/20b9f370-6b56-4679-8c06-c23b866a5bd0
2423.5	2423	0.0666667	1.02716	15	1	http://data.europa.eu/esco/occupation/6d03eaef-1ce5-4a1e-bb41-0908e1af1b65
2423.6	2423	0	0	22	0	http://data.europa.eu/esco/occupation/068370e0-9c27-4814-87d0-44fbb3140815
2424.1	2424	0	0	9	0	http://data.europa.eu/esco/occupation/d9612966-e295-4d81-ba2b-9f36bad0b392
2424.2	2424	0	0	15	0	http://data.europa.eu/esco/occupation/0ba06640-e0ac-4911-9e43-289a8e41651e
2424.3	2424	0.0285714	0.44021	35	1	http://data.europa.eu/esco/occupation/a14e96a7-6c4d-4d69-8c6f-7ccadf77bac5
2431.1	2431	0.0909091	1.40067	11	1	http://data.europa.eu/esco/occupation/b1ab3572-fa2f-4624-8eac-3c3d986d237b
2431.10	2431	0.0454545	0.700334	22	1	http://data.europa.eu/esco/occupation/4791e217-d607-40d5-9f84-df1d0a071cbc
2431.10.1	2431	0	0	13	0	http://data.europa.eu/esco/occupation/b55718eb-e8ff-4485-8ad0-bbac32cbd77b
2431.10.2	2431	0.15	2.3111	20	3	http://data.europa.eu/esco/occupation/586fe133-1987-41f4-b89a-f39d4bc58e1e
2431.10.3	2431	0.05	0.770367	20	1	http://data.europa.eu/esco/occupation/47e81c7f-2d04-4a60-a8ff-9913c36d8344
2431.10.4	2431	0.32	4.93035	25	8	http://data.europa.eu/esco/occupation/356227b9-2263-4dbd-81e9-7dfc6d3f3af7
2431.11	2431	0	0	22	0	http://data.europa.eu/esco/occupation/66fb9704-0d56-4673-8e69-7823816b73e1
2431.12	2431	0	0	24	0	http://data.europa.eu/esco/occupation/4ae470fc-bcf8-4704-abd5-e086ebb1552c
2431.13	2431	0	0	18	0	http://data.europa.eu/esco/occupation/4163b31e-440b-4991-b5c3-48d0515250ef
2431.14	2431	0.294118	4.53157	17	5	http://data.europa.eu/esco/occupation/e16c2422-1323-4d8a-bd0f-c7584de70be1
2431.15	2431	0.111111	1.71193	18	2	http://data.europa.eu/esco/occupation/e5a63940-57d3-4065-8713-74b4e2c93063
2431.16	2431	0	0	8	0	http://data.europa.eu/esco/occupation/21af40bb-2ae3-4fc7-9b28-d2cdd8308912
2431.2	2431	0	0	12	0	http://data.europa.eu/esco/occupation/4795d4e3-c623-47ff-abab-7de97fcb764e
2431.3	2431	0.1	1.54073	10	1	http://data.europa.eu/esco/occupation/e01719f4-d7dd-42fe-b504-93128520f84a
2431.4	2431	0.137931	2.12515	29	4	http://data.europa.eu/esco/occupation/de80bbf0-447d-4a6a-845a-fdba4e0dc30c
2431.5	2431	0	0	15	0	http://data.europa.eu/esco/occupation/b76178c0-a03a-4793-b079-1e61e636c521
2431.6	2431	0.0416667	0.641972	24	1	http://data.europa.eu/esco/occupation/725090a7-9943-4dae-8079-a6999d21ddba
2431.7	2431	0.0714286	1.10052	14	1	http://data.europa.eu/esco/occupation/d2db926b-8b14-4686-9c98-fb0dc3a38cbb
2431.8	2431	0.157895	2.43274	19	3	http://data.europa.eu/esco/occupation/9c9752b7-3e3b-4a08-8553-b63a013f8072
2431.9	2431	0.157895	2.43274	19	3	http://data.europa.eu/esco/occupation/002da35b-7808-43f3-83bf-63596b8b351f
2432.1	2432	0	0	11	0	http://data.europa.eu/esco/occupation/98358049-fbcd-479e-a644-e92bde5af2e0
2432.2	2432	0	0	10	0	http://data.europa.eu/esco/occupation/82fe0140-7069-47f9-a7d4-d63a611cb5bd
2432.3	2432	0	0	24	0	http://data.europa.eu/esco/occupation/c2e6609d-0abe-4a38-b295-e06edbd52e82
2432.4	2432	0	0	14	0	http://data.europa.eu/esco/occupation/903dc1bf-2da8-477d-83b2-687d360cf1da
2432.5	2432	0.212766	3.27816	47	10	http://data.europa.eu/esco/occupation/137b1d11-c4bc-4016-89ba-45345d4c71f0
2432.6	2432	0.125	1.92592	8	1	http://data.europa.eu/esco/occupation/3e213d52-e7a0-4980-99d9-23da1f717f50
2432.6.1	2432	0.125	1.92592	8	1	http://data.europa.eu/esco/occupation/13427968-250b-4967-a682-afac5cd0af4f
2432.7	2432	0.2	3.08147	10	2	http://data.europa.eu/esco/occupation/f6811475-94d4-4d13-8d5f-f173978ae7ec
2432.8	2432	0	0	13	0	http://data.europa.eu/esco/occupation/9e285322-2cfa-430f-9b66-41be57d698e2
2432.9	2432	0	0	22	0	http://data.europa.eu/esco/occupation/c0489e22-6a1b-4e52-974a-eb71bbb42134
2432.9.1	2432	0	0	14	0	http://data.europa.eu/esco/occupation/b89ba3a8-f03a-46b8-ac54-c87d7204aad0
2433.1	2433	0	0	16	0	http://data.europa.eu/esco/occupation/98e58946-3227-4f6c-a5d1-5892fe76883d
2433.2	2433	0	0	20	0	http://data.europa.eu/esco/occupation/ab762f91-d737-485f-a85c-67cab92dee01
2433.3	2433	0	0	18	0	http://data.europa.eu/esco/occupation/114e1eff-215e-47df-8e10-45a5b72f8197
2433.4	2433	0.0869565	1.33977	23	2	http://data.europa.eu/esco/occupation/8529edc5-96ad-4cde-b34a-f86ad3753e4d
2433.5	2433	0	0	16	0	http://data.europa.eu/esco/occupation/fd4b90ed-6bb4-447e-b13a-afb8015700b3
2433.6	2433	0.107143	1.65079	28	3	http://data.europa.eu/esco/occupation/c956be07-53a3-4b01-b8f8-f0c5a428eaa8
2433.6.1	2433	0.103448	1.59386	29	3	http://data.europa.eu/esco/occupation/2d6a1cc1-cd13-42c5-a2b1-f0183bd0d253
2433.6.2	2433	0.103448	1.59386	29	3	http://data.europa.eu/esco/occupation/bf2ca3bb-5fa5-41d9-a039-949cad61616d
2433.6.3	2433	0.103448	1.59386	29	3	http://data.europa.eu/esco/occupation/4a13bafa-a2ac-4864-a278-176ea5969280
2433.6.4	2433	0.09375	1.44444	32	3	http://data.europa.eu/esco/occupation/b6f4573d-659f-49ca-a885-850a48d01913
2433.6.5	2433	0.103448	1.59386	29	3	http://data.europa.eu/esco/occupation/52fcfdb9-9dcf-4591-aba5-45337f791a10
2433.6.6	2433	0.103448	1.59386	29	3	http://data.europa.eu/esco/occupation/e6c298a4-62de-4b62-b48e-c5fdca8f6071
2433.6.7	2433	0.103448	1.59386	29	3	http://data.europa.eu/esco/occupation/d19932b3-169a-4cdf-a9cd-bdf8857b0184
2434.1	2434	0.190476	2.93473	21	4	http://data.europa.eu/esco/occupation/89b85c45-ddc7-4fe1-be5a-d3db2be11f3b
2434.2	2434	0.3125	4.81479	16	5	http://data.europa.eu/esco/occupation/57b459d4-655c-4053-b189-3c249ce33faf
2434.3	2434	0	0	12	0	http://data.europa.eu/esco/occupation/16605833-c196-48d7-a6f5-bbdebdc353df
2434.4	2434	0.103448	1.59386	29	3	http://data.europa.eu/esco/occupation/6e591f17-65c1-4a24-af2a-ca7862d4625e
2511.1	2511	0.136364	2.101	44	6	http://data.europa.eu/esco/occupation/e3229e40-f571-4b26-baca-29edc8fe313e
2511.10	2511	0.4	6.16293	20	8	http://data.europa.eu/esco/occupation/b1c80369-067e-4041-84c8-dbe65640a5d8
2511.11	2511	0.740741	11.4128	27	20	http://data.europa.eu/esco/occupation/35553663-deab-4d9a-bf22-15c1625d28e8
2511.12	2511	0.14	2.15703	50	7	http://data.europa.eu/esco/occupation/6e92d4b5-3167-4166-802f-da7753951a31
2511.13	2511	0.62963	9.70092	27	17	http://data.europa.eu/esco/occupation/a6a0b60f-08da-4faa-bf54-942987efb471
2511.14	2511	0.666667	10.2716	21	14	http://data.europa.eu/esco/occupation/e1c72b5f-4c5c-487c-a6df-e84b64a51dae
2511.14.1	2511	0.642857	9.90472	14	9	http://data.europa.eu/esco/occupation/78faf623-2543-43a5-acb2-3c43a22d36e4
2511.15	2511	0.7	10.7851	20	14	http://data.europa.eu/esco/occupation/a7c1d23d-aeca-4bee-9a08-5993ed98b135
2511.16	2511	0.529412	8.15683	17	9	http://data.europa.eu/esco/occupation/bd9d395a-d587-45c6-8d72-ceef226df9e1
2511.17	2511	0.6	9.2444	15	9	http://data.europa.eu/esco/occupation/07e60525-1aad-4099-aaf3-2c7014c92212
2511.18	2511	0.263158	4.05456	19	5	http://data.europa.eu/esco/occupation/cdd3d773-75a4-4f35-bd1d-1ac720afcf9d
2511.19	2511	0.411765	6.3442	17	7	http://data.europa.eu/esco/occupation/faed411a-f920-4100-86a8-b877928b429c
2511.2	2511	0.653846	10.074	26	17	http://data.europa.eu/esco/occupation/1c5a45b9-440e-4726-b565-16a952abd341
2511.3	2511	0.633333	9.75798	30	19	http://data.europa.eu/esco/occupation/d3edb8f8-3a06-47a0-8fb9-9b212c006aa2
2511.4	2511	0.381818	5.8828	55	21	http://data.europa.eu/esco/occupation/258e46f9-0075-4a2e-adae-1ff0477e0f30
2511.5	2511	0.466667	7.19009	15	7	http://data.europa.eu/esco/occupation/10469d70-78a3-4650-9e29-d04de13c62c1
2511.6	2511	0.454545	7.00334	22	10	http://data.europa.eu/esco/occupation/2bef94db-0088-4507-982a-2ca717529adb
2511.7	2511	0.181818	2.80133	11	2	http://data.europa.eu/esco/occupation/22987b58-dbfa-4ecd-ae3f-82dd209255f6
2511.8	2511	0.210526	3.24365	19	4	http://data.europa.eu/esco/occupation/4b3201cb-ffc5-4f61-9fc3-5c0f0038fa5f
2511.9	2511	0.235294	3.62526	17	4	http://data.europa.eu/esco/occupation/fe0fa514-b48d-4a53-9757-a283c0baacf0
2512.1	2512	0.727273	11.2053	33	24	http://data.europa.eu/esco/occupation/349ee6f6-c295-4c38-9b98-48765b55280e
2512.2	2512	0.526316	8.10912	19	10	http://data.europa.eu/esco/occupation/04ba4d6c-957d-417f-bf63-5b9e015a9f86
2512.3	2512	0.526316	8.10912	19	10	http://data.europa.eu/esco/occupation/d0aa0792-4345-474b-9365-686cf4869d2e
2512.4	2512	0.541667	8.34564	24	13	http://data.europa.eu/esco/occupation/f2b15a0e-e65a-438a-affb-29b9d50b77d1
2512.4.1	2512	0.866667	13.353	15	13	http://data.europa.eu/esco/occupation/24135b84-cbdd-4d42-9ed2-02fd982d15b2
2512.5	2512	0.764706	11.7821	17	13	http://data.europa.eu/esco/occupation/866c7813-2c03-47d7-9bdc-192cfbace57c
2513.1	2513	0.705882	10.8758	17	12	http://data.europa.eu/esco/occupation/9ebaf3f0-0be0-47b7-b2b1-b3b04130fa81
2513.2	2513	0.538462	8.29626	13	7	http://data.europa.eu/esco/occupation/092fdeeb-a76f-4ed2-b248-90fd6eaaffef
2513.3	2513	0.615385	9.48144	26	16	http://data.europa.eu/esco/occupation/96e20037-0a25-4bf6-a25e-808d1605d890
2513.4	2513	0.62069	9.56317	29	18	http://data.europa.eu/esco/occupation/a74f6c51-37e5-423e-aa5b-044e98663027
2513.5	2513	0.714286	11.0052	21	15	http://data.europa.eu/esco/occupation/c40a2919-48a9-40ea-b506-1f34f693496d
2514.1	2514	0.705882	10.8758	17	12	http://data.europa.eu/esco/occupation/456ed487-02f2-45c9-9213-d0fd8e9a069d
2514.2	2514	0.736842	11.3528	19	14	http://data.europa.eu/esco/occupation/bd272aee-adc9-4a06-a15c-a73b4b4a46a7
2514.2.1	2514	0.75	11.5555	16	12	http://data.europa.eu/esco/occupation/57af9090-55b4-4911-b2d0-86db01c00b02
2514.2.2	2514	0.777778	11.9835	18	14	http://data.europa.eu/esco/occupation/2ed56c3f-61d6-4f7e-9ef8-8849eb102e4c
2514.3	2514	0.75	11.5555	20	15	http://data.europa.eu/esco/occupation/bb6198c4-1d3e-40b9-9cc4-ad2dd9d7c74b
2514.4	2514	0.843137	12.9905	51	43	http://data.europa.eu/esco/occupation/6e5ceba0-df96-465f-adb4-2e06ae715d43
2519.1	2519	0.684211	10.5419	19	13	http://data.europa.eu/esco/occupation/7086d0ca-1e77-4690-89c9-7ed1a0478fa3
2519.2	2519	0.210526	3.24365	19	4	http://data.europa.eu/esco/occupation/76a1a76c-b014-4600-8901-56cb936de7ed
2519.3	2519	0.529412	8.15683	17	9	http://data.europa.eu/esco/occupation/3b1ea27c-781c-41eb-821f-214285260dd2
2519.4	2519	0.7	10.7851	20	14	http://data.europa.eu/esco/occupation/102e75c8-3b47-4964-9b47-30a980aed25c
2519.5	2519	0.3125	4.81479	16	5	http://data.europa.eu/esco/occupation/a28dff76-74df-46ee-929f-d1fffbb63cd7
2519.6	2519	0.444444	6.84771	9	4	http://data.europa.eu/esco/occupation/0ab5c12c-c1c1-4772-8345-aa287d0e391d
2519.7	2519	0.7	10.7851	10	7	http://data.europa.eu/esco/occupation/106f79e4-6264-45f1-9e7a-297435cd684b
2519.7.1	2519	0.555556	8.55963	9	5	http://data.europa.eu/esco/occupation/33e4f026-a823-4ffc-99e4-60d3fe597a1e
2519.7.2	2519	0.55	8.47404	20	11	http://data.europa.eu/esco/occupation/50af07f0-7a75-424e-a66d-5a9deea10f4c
2519.7.3	2519	0.636364	9.80467	11	7	http://data.europa.eu/esco/occupation/731f38f1-b08f-4dd5-a25e-f8627c038273
2519.7.4	2519	0.666667	10.2716	12	8	http://data.europa.eu/esco/occupation/52d5edc9-7902-4cd3-8b06-6bd77c98d440
2519.7.5	2519	0.470588	7.25051	17	8	http://data.europa.eu/esco/occupation/5f50290d-f520-4a69-85c7-1390d2a4a8b6
2521.1	2521	0.814815	12.5541	27	22	http://data.europa.eu/esco/occupation/8c57af09-719c-42b3-be40-6ed4946236cc
2521.2	2521	0.703704	10.8422	27	19	http://data.europa.eu/esco/occupation/8d9ec84d-cf2d-4179-87bc-335cda54a427
2521.3	2521	0.65	10.0148	20	13	http://data.europa.eu/esco/occupation/b11e1742-5e28-4270-b081-b0193d85ee7d
2521.4	2521	0.875	13.4814	16	14	http://data.europa.eu/esco/occupation/3d190639-90f8-4402-b1b3-a104a17e0d67
2521.5	2521	0.714286	11.0052	28	20	http://data.europa.eu/esco/occupation/1562c7a3-c7d9-419d-b9b6-db26610bcf84
2522.1	2522	0.689655	10.6257	29	20	http://data.europa.eu/esco/occupation/9e2e6e1e-363b-4e1b-a673-7bc0f7343300
2522.1.1	2522	0.818182	12.606	33	27	http://data.europa.eu/esco/occupation/81480b40-a318-47f3-9b2c-56b69ed67d95
2522.1.2	2522	0.571429	8.80419	14	8	http://data.europa.eu/esco/occupation/98c3d8f8-e3a8-49b7-9e58-236f25a6f6a0
2523.1	2523	0.0588235	0.906314	17	1	http://data.europa.eu/esco/occupation/4543bf7b-8ffb-4ade-88b9-58da34366f04
2523.2	2523	0.653846	10.074	26	17	http://data.europa.eu/esco/occupation/e0b544dd-b621-4126-a55e-054af25c6ea0
2523.3	2523	0.809524	12.4726	21	17	http://data.europa.eu/esco/occupation/cf2b03cd-feb7-4f47-90f6-ff1ed6016d3d
2529.1	2529	0.482759	7.43802	29	14	http://data.europa.eu/esco/occupation/276ba420-ef09-4a0e-b215-2c2e2f80ad28
2529.2	2529	0.869565	13.3977	23	20	http://data.europa.eu/esco/occupation/0c448a27-10ec-43ba-b880-d9938bade424
2529.3	2529	0.62069	9.56317	29	18	http://data.europa.eu/esco/occupation/1c5a896a-e010-4217-a29a-c44db26e25da
2529.4	2529	0.631579	9.73095	19	12	http://data.europa.eu/esco/occupation/76ef0a87-6afe-4560-b5d0-9a086abe45c5
2529.5	2529	0.421053	6.4873	19	8	http://data.europa.eu/esco/occupation/a99b38bc-6e71-4bef-b127-0f2b5e357815
2529.6	2529	0.714286	11.0052	21	15	http://data.europa.eu/esco/occupation/0464b062-cea6-4164-b10d-956c61956ae7
2529.7	2529	0.388889	5.99174	36	14	http://data.europa.eu/esco/occupation/0ce5a9f4-e00a-4bbe-b255-3c63407167a4
2529.8	2529	0.571429	8.80419	21	12	http://data.europa.eu/esco/occupation/7754d570-9519-48c2-b1c9-8e165f8bca0f
2529.9	2529	0.608696	9.37838	23	14	http://data.europa.eu/esco/occupation/812c217d-32b7-4f6a-9faf-993d3577ac7f
2611.1	2611	0	0	13	0	http://data.europa.eu/esco/occupation/974d4eab-fbee-4c52-b16e-73bdd8c25b53
2611.1.1	2611	0.05	0.770367	20	1	http://data.europa.eu/esco/occupation/fdfce14e-992d-4ff4-9f9d-7a353c75654e
2611.1.2	2611	0	0	16	0	http://data.europa.eu/esco/occupation/acf462a3-9c34-46cb-952a-c612c38299f4
2612.1	2612	0	0	10	0	http://data.europa.eu/esco/occupation/07bd65d7-c13f-443a-bdf6-88903f3822be
2612.1.1	2612	0	0	15	0	http://data.europa.eu/esco/occupation/353c19d6-62d6-4dfc-85e9-f59d219d457c
2612.2	2612	0	0	12	0	http://data.europa.eu/esco/occupation/f634ce9b-68a5-4a8a-af4a-ed13fc0deba9
2619.1	2619	0.0333333	0.513578	30	1	http://data.europa.eu/esco/occupation/2c9939ef-ebab-4111-8f27-605ae8782791
2619.10	2619	0	0	13	0	http://data.europa.eu/esco/occupation/d21890a3-cbe9-49df-9a19-a4120d866548
2619.11	2619	0	0	11	0	http://data.europa.eu/esco/occupation/666846b2-01ce-43f6-8cb7-f3be09fac4a2
2619.12	2619	0.04	0.616293	25	1	http://data.europa.eu/esco/occupation/779d13be-60b4-48f3-a339-fe483be96c7f
2619.2	2619	0	0	9	0	http://data.europa.eu/esco/occupation/c6c48286-2037-47e3-a132-b745dce858e2
2619.3	2619	0	0	10	0	http://data.europa.eu/esco/occupation/76884a72-d8b8-4819-bd40-71d6420a9a42
2619.4	2619	0.296296	4.56514	27	8	http://data.europa.eu/esco/occupation/1619d7f3-7d95-407c-a20e-47745bfcde73
2619.5	2619	0.0769231	1.18518	13	1	http://data.europa.eu/esco/occupation/246dda29-70f6-408b-b205-aa17b2ffb168
2619.6	2619	0	0	12	0	http://data.europa.eu/esco/occupation/8801ef16-92a4-4889-8f80-9b78206c7ec0
2619.7	2619	0.1	1.54073	10	1	http://data.europa.eu/esco/occupation/31854d78-3615-43a4-aa3a-c597ecb20ceb
2619.8	2619	0	0	10	0	http://data.europa.eu/esco/occupation/7b89d3e0-c6fb-4c95-bf0d-3b4acf05f9d6
2619.9	2619	0	0	12	0	http://data.europa.eu/esco/occupation/403be630-8d1e-43b7-9f07-098aca5bb689
2621.1	2621	0.214286	3.30157	14	3	http://data.europa.eu/esco/occupation/e3b08984-19fe-4d51-a1b0-990676fc7234
2621.2	2621	0.105263	1.62182	19	2	http://data.europa.eu/esco/occupation/96be6ac3-5932-4bfc-933d-84b267d0d486
2621.3	2621	0.133333	2.05431	15	2	http://data.europa.eu/esco/occupation/7556c748-15b4-4e44-97d9-00d885d4cd7d
2621.4	2621	0.0526316	0.810912	19	1	http://data.europa.eu/esco/occupation/fb022de4-920a-4eb0-80f9-fbb8ecfc36b1
2621.5	2621	0	0	11	0	http://data.europa.eu/esco/occupation/b9b47087-6045-405d-b769-6a0c94e2eb84
2621.6	2621	0.1	1.54073	30	3	http://data.europa.eu/esco/occupation/691d30cc-6b2c-4025-89b4-3e719fe664c7
2621.7	2621	0.1	1.54073	20	2	http://data.europa.eu/esco/occupation/8f324afc-6ae8-48f5-af68-0fac08024fd1
2621.8	2621	0.108696	1.67471	46	5	http://data.europa.eu/esco/occupation/a63733fa-f7ff-4733-8961-1ec4eeaab00b
2621.9	2621	0.214286	3.30157	14	3	http://data.europa.eu/esco/occupation/e7417f4f-7072-4b07-a71f-71f6fc7f5e5b
2622.1	2622	0.285714	4.4021	14	4	http://data.europa.eu/esco/occupation/3765a20d-5160-4e8f-82f1-ad7872b9db24
2622.2	2622	0.142857	2.20105	14	2	http://data.europa.eu/esco/occupation/60f7eb23-a7ea-4cbe-98a5-1248291f62d5
2631.1	2631	0	0	14	0	http://data.europa.eu/esco/occupation/394a4bdd-7032-4d87-89a2-9d937cebdd09
2631.2	2631	0.0681818	1.0505	44	3	http://data.europa.eu/esco/occupation/99492920-e5a5-4dba-9e5a-93193147198c
2631.2.1	2631	0	0	11	0	http://data.europa.eu/esco/occupation/12ff7f9c-c5b5-4d4a-b585-c350dd1400eb
2631.2.2	2631	0.0454545	0.700334	22	1	http://data.europa.eu/esco/occupation/56afc09a-75a0-49c7-a5cb-256df45d8f2d
2631.2.3	2631	0	0	12	0	http://data.europa.eu/esco/occupation/9e1e8379-6377-4969-b141-0d2337218fc9
2631.2.4	2631	0	0	17	0	http://data.europa.eu/esco/occupation/b3e459a2-0103-4182-8882-c255d474a7ff
2632.1	2632	0.0526316	0.810912	38	2	http://data.europa.eu/esco/occupation/acf69cab-8629-45c8-ae10-c8fb15f474b6
2632.1.1	2632	0.075	1.15555	40	3	http://data.europa.eu/esco/occupation/6cd08cbe-7611-4d70-8886-6c59c0385442
2632.1.2	2632	0.0731707	1.12737	41	3	http://data.europa.eu/esco/occupation/19db5ad1-ffbf-41a0-8746-d3878f0d5dbd
2632.2	2632	0.0769231	1.18518	39	3	http://data.europa.eu/esco/occupation/203ea2ee-bbee-4aaf-83d7-2f2225f916e3
2632.3	2632	0.0697674	1.07493	43	3	http://data.europa.eu/esco/occupation/441a5b76-2f51-4704-9df7-3b8e715dd3ad
2632.4	2632	0.0681818	1.0505	44	3	http://data.europa.eu/esco/occupation/0611f232-b30e-46c7-9c26-2d59b1448e79
2632.5	2632	0.121951	1.87894	41	5	http://data.europa.eu/esco/occupation/bac64fa2-dcd6-47bb-8e5c-04e04a86a199
2632.6	2632	0.0697674	1.07493	43	3	http://data.europa.eu/esco/occupation/11df8941-508c-4103-ad40-52cdf9430a59
2632.6.1	2632	0.0526316	0.810912	95	5	http://data.europa.eu/esco/occupation/3af4d6be-90b5-41f6-be06-3330dab3df73
2632.7	2632	0.075	1.15555	40	3	http://data.europa.eu/esco/occupation/9851c83c-5670-4da0-964a-1ef0e682e30b
2633.1	2633	0.102564	1.58024	39	4	http://data.europa.eu/esco/occupation/0cd729a6-ed11-4338-ac4b-d4b924390128
2633.1.1	2633	0.3	4.6222	10	3	http://data.europa.eu/esco/occupation/5f45a1ea-4d1b-43c3-b6a8-53b2276b3eb3
2633.2	2633	0.05	0.770367	40	2	http://data.europa.eu/esco/occupation/bfc92738-128b-44f5-92d4-51b10df17961
2633.3	2633	0.075	1.15555	40	3	http://data.europa.eu/esco/occupation/4f89b0d2-b666-4890-af01-25d1d60da1f3
2634.1	2634	0.133333	2.05431	15	2	http://data.europa.eu/esco/occupation/7d9e2a65-758c-4cbd-b66d-3a595d3d63b1
2634.2	2634	0.0526316	0.810912	57	3	http://data.europa.eu/esco/occupation/52ded7d7-11df-42e3-b90a-d7f4b70fb4b9
2634.2.1	2634	0.0319149	0.491724	94	3	http://data.europa.eu/esco/occupation/c3c8c56c-b3ab-4425-a38a-abcace020d22
2634.2.2	2634	0.05	0.770367	20	1	http://data.europa.eu/esco/occupation/4f5bc9a5-e989-409b-bfb5-973b472163cd
2634.2.3	2634	0.0375	0.577775	80	3	http://data.europa.eu/esco/occupation/976c7f50-7f9e-4347-bbb9-f0dc842046a3
2634.2.4	2634	0.0147059	0.226578	68	1	http://data.europa.eu/esco/occupation/af69484e-b43f-4685-b22d-f3418df45c4d
2635.1	2635	0.0243902	0.375789	41	1	http://data.europa.eu/esco/occupation/5727b567-993d-4d41-a13d-81a6af1a9a8e
2635.1.1	2635	0.0222222	0.342385	45	1	http://data.europa.eu/esco/occupation/f7f8c077-26ec-455f-8311-aeafbc24d9a5
2635.1.2	2635	0.0196078	0.302105	51	1	http://data.europa.eu/esco/occupation/5d758e75-a116-485a-b800-5db08ffd3ba1
2635.1.3	2635	0.02	0.308147	50	1	http://data.europa.eu/esco/occupation/83dc2d94-9e30-493a-bd93-6346e05fe146
2635.1.4	2635	0.0212766	0.327816	47	1	http://data.europa.eu/esco/occupation/9cda1c7c-ba07-4381-b831-1bb346ff865f
2635.1.5	2635	0.0196078	0.302105	51	1	http://data.europa.eu/esco/occupation/b9dd2ee7-5fea-46f8-b226-ddae9501f728
2635.2	2635	0.0238095	0.366841	42	1	http://data.europa.eu/esco/occupation/fa4a3b52-990c-44eb-a912-490f5d689400
2635.3	2635	0.0491803	0.757738	61	3	http://data.europa.eu/esco/occupation/4b05bef2-ded4-4b09-ab94-f4c6a555a775
2635.3.1	2635	0.0454545	0.700334	66	3	http://data.europa.eu/esco/occupation/4c40c1e8-0584-4a77-8ca3-ec82538f9488
2635.3.10	2635	0.038961	0.600286	77	3	http://data.europa.eu/esco/occupation/19f6634f-ec0c-4513-b0d9-d43f9ddeb82d
2635.3.11	2635	0.0588235	0.906314	68	4	http://data.europa.eu/esco/occupation/c60ede09-b67b-4173-8991-b9b694149488
2635.3.12	2635	0.047619	0.733683	63	3	http://data.europa.eu/esco/occupation/aff66ae0-d6e1-4de3-b6af-78647defd08c
2635.3.13	2635	0.0422535	0.651014	71	3	http://data.europa.eu/esco/occupation/95d0a616-a4a9-4f56-a8fb-4de43cdb4c82
2635.3.14	2635	0.0461538	0.711108	65	3	http://data.europa.eu/esco/occupation/3b2229b4-807c-482a-89ca-2d0a542be196
2635.3.15	2635	0.0461538	0.711108	65	3	http://data.europa.eu/esco/occupation/6a6ce738-b049-4521-b402-8e1f346c7eca
2635.3.16	2635	0.0441176	0.679735	68	3	http://data.europa.eu/esco/occupation/738257d3-7e56-4745-9b2e-014e60d41d48
2635.3.17	2635	0.0405405	0.624622	74	3	http://data.europa.eu/esco/occupation/a76a05bb-e04d-4be8-953e-1ffd691dd58d
2635.3.18	2635	0.0428571	0.660314	70	3	http://data.europa.eu/esco/occupation/a9a41b21-8dd4-476f-96c7-85733fa63d3b
2635.3.19	2635	0.0422535	0.651014	71	3	http://data.europa.eu/esco/occupation/98b261ec-def2-4871-b062-56cdd290c844
2635.3.2	2635	0.0447761	0.689881	67	3	http://data.europa.eu/esco/occupation/0d423a2e-6fb7-4704-8544-bd6c522b3c62
2635.3.20	2635	0.0422535	0.651014	71	3	http://data.europa.eu/esco/occupation/be6d7fd3-2e51-499f-a31d-8aa0bbd32f2a
2635.3.21	2635	0	0	11	0	http://data.europa.eu/esco/occupation/6a7212c9-40da-4346-a190-3896bdd9a925
2635.3.22	2635	0.0447761	0.689881	67	3	http://data.europa.eu/esco/occupation/dc69f2ed-ebe9-43da-bf9d-31aac874d4c2
2635.3.23	2635	0.047619	0.733683	63	3	http://data.europa.eu/esco/occupation/b73f4ce5-13fa-43a0-bbf6-01d7315849b8
2635.3.24	2635	0.0428571	0.660314	70	3	http://data.europa.eu/esco/occupation/d6bffef4-f09a-4711-9ecb-92ec04353b21
2635.3.25	2635	0.0461538	0.711108	65	3	http://data.europa.eu/esco/occupation/90569478-805c-4d14-a1ba-e9c9c4ac2818
2635.3.26	2635	0.0416667	0.641972	72	3	http://data.europa.eu/esco/occupation/4bdc4e52-1c9c-4d80-898a-18522d905fee
2635.3.27	2635	0.0428571	0.660314	70	3	http://data.europa.eu/esco/occupation/b7507136-e71e-47e8-b873-e77d5cdf2922
2635.3.27.1	2635	0.0588235	0.906314	34	2	http://data.europa.eu/esco/occupation/094e04fd-3039-4615-850b-b232794f84f5
2635.3.3	2635	0.0441176	0.679735	68	3	http://data.europa.eu/esco/occupation/6a167ceb-f847-4ef0-af47-89454c53770b
2635.3.4	2635	0.047619	0.733683	63	3	http://data.europa.eu/esco/occupation/85482504-c83d-4038-80d9-265198d18b48
2635.3.5	2635	0.046875	0.722219	64	3	http://data.europa.eu/esco/occupation/ff2c1183-3fd7-40c7-8ddc-b20b100363c3
2635.3.6	2635	0.0441176	0.679735	68	3	http://data.europa.eu/esco/occupation/ce53a1b2-2fec-4d04-9390-47fb3dd525f0
2635.3.7	2635	0.0416667	0.641972	72	3	http://data.europa.eu/esco/occupation/186ef31e-f26f-4320-a307-c5f95d6cb284
2635.3.8	2635	0.0454545	0.700334	66	3	http://data.europa.eu/esco/occupation/9aa2115d-83cb-4db1-af1d-b426c87c2393
2635.3.9	2635	0.0483871	0.745516	62	3	http://data.europa.eu/esco/occupation/7591db5b-ee01-4b6b-b626-ddaf892458d4
2636.1	2636	0	0	11	0	http://data.europa.eu/esco/occupation/a4dd6eae-ca75-456f-829d-333671a7c186
2636.2	2636	0	0	18	0	http://data.europa.eu/esco/occupation/ed256ed0-0432-4969-8544-3e5e01a517a9
2636.3	2636	0	0	14	0	http://data.europa.eu/esco/occupation/0f086907-96a6-4e88-bf00-a84295125a6a
2636.4	2636	0.0555556	0.855963	36	2	http://data.europa.eu/esco/occupation/6d421d34-baa1-44f9-9ea0-231d76e325fd
2641.1	2641	0.0666667	1.02716	15	1	http://data.europa.eu/esco/occupation/4bef1707-a251-427e-9d8b-96595ec38d45
2641.2	2641	0	0	12	0	http://data.europa.eu/esco/occupation/572c51ef-531b-4331-8e66-b1641173e54e
2641.3	2641	0.0666667	1.02716	45	3	http://data.europa.eu/esco/occupation/f3d8bc61-f812-4106-afd2-a356e4c11fce
2641.4	2641	0.117647	1.81263	17	2	http://data.europa.eu/esco/occupation/b06a1dde-e5a1-4219-9491-2bedd0282e4b
2641.4.1	2641	0	0	10	0	http://data.europa.eu/esco/occupation/e55e1a62-eab4-4829-a71e-e0d294cacf6b
2641.4.2	2641	0.0952381	1.46737	21	2	http://data.europa.eu/esco/occupation/ebe936e2-64e7-4777-94d6-42caa5a12409
2641.4.3	2641	0.166667	2.56789	12	2	http://data.europa.eu/esco/occupation/5a91a8bc-eb18-4c7e-847d-96cbcce5a47a
2641.4.4	2641	0.347826	5.35907	23	8	http://data.europa.eu/esco/occupation/8cb59bc4-1f39-477e-beea-effed12d186c
2642.1	2642	0.0526316	0.810912	19	1	http://data.europa.eu/esco/occupation/a47f82d3-4cf7-4abf-bb36-2c8cbad28234
2642.1.1	2642	0.3125	4.81479	16	5	http://data.europa.eu/esco/occupation/ac80b511-fd22-4edf-8570-e531704778bd
2642.1.10	2642	0.2	3.08147	10	2	http://data.europa.eu/esco/occupation/26ca1895-2047-4c76-a678-831c85824f61
2642.1.11	2642	0.04	0.616293	25	1	http://data.europa.eu/esco/occupation/4cc98057-8ed5-4b45-855b-7a67bc2e5bae
2642.1.12	2642	0.0714286	1.10052	14	1	http://data.europa.eu/esco/occupation/f8d14b95-6a36-4290-b226-2342e236406e
2642.1.13	2642	0.105263	1.62182	19	2	http://data.europa.eu/esco/occupation/26ce22fe-4018-4387-8e6b-c2555f5fc0ac
2642.1.14	2642	0.227273	3.50167	22	5	http://data.europa.eu/esco/occupation/72add02e-ae39-4dfb-8047-ced4c1a347f5
2642.1.15	2642	0.0454545	0.700334	22	1	http://data.europa.eu/esco/occupation/eb7e42d0-9b3f-49ad-81f1-b9ee8491bf39
2642.1.16	2642	0.0454545	0.700334	22	1	http://data.europa.eu/esco/occupation/70b5896f-988e-4084-9c19-2c82bd5cc9a5
2642.1.17	2642	0.5	7.70367	20	10	http://data.europa.eu/esco/occupation/51ec004e-aec8-4f89-b114-952bcc56b0b0
2642.1.2	2642	0.0555556	0.855963	18	1	http://data.europa.eu/esco/occupation/b65530b8-0b50-49da-8e9e-331b161374a5
2642.1.3	2642	0.047619	0.733683	21	1	http://data.europa.eu/esco/occupation/db3da11f-67a0-415f-b785-81f33d3be810
2642.1.4	2642	0.0526316	0.810912	19	1	http://data.europa.eu/esco/occupation/b866b3bb-3dbd-4b3d-9a53-9ec15f43ca2f
2642.1.5	2642	0	0	12	0	http://data.europa.eu/esco/occupation/8bd74371-1818-47d5-a253-d703c51c5f26
2642.1.6	2642	0.0454545	0.700334	22	1	http://data.europa.eu/esco/occupation/d372b694-041a-4978-bd81-efbb763ee70d
2642.1.7	2642	0.047619	0.733683	21	1	http://data.europa.eu/esco/occupation/fdd8eef7-d89c-419f-9166-0747f466a769
2642.1.8	2642	0.105263	1.62182	19	2	http://data.europa.eu/esco/occupation/cbdb80db-c760-4b68-b074-88c397650ef5
2642.1.9	2642	0.05	0.770367	20	1	http://data.europa.eu/esco/occupation/d3570716-cc0d-4a61-b9a0-9b3081050e9d
2643.1	2643	0.111111	1.71193	9	1	http://data.europa.eu/esco/occupation/757da94f-d1f3-48ad-ac61-74e22bc18cca
2643.2	2643	0	0	19	0	http://data.europa.eu/esco/occupation/23e692a9-a242-4d4f-988f-ed562f757864
2643.3	2643	0.181818	2.80133	11	2	http://data.europa.eu/esco/occupation/49c3db8c-c586-42d1-9726-f65d8303c0b1
2643.4	2643	0.0526316	0.810912	38	2	http://data.europa.eu/esco/occupation/a9c7a04d-807a-41b5-b441-87c73c73c9c5
2643.4.1	2643	0.0714286	1.10052	14	1	http://data.europa.eu/esco/occupation/55d2eb3e-1e49-404a-b4bf-be4829694a59
2643.5	2643	0	0	11	0	http://data.europa.eu/esco/occupation/9a2147aa-a72f-4f83-8653-c3f50d4e1e73
2643.6	2643	0.125	1.92592	24	3	http://data.europa.eu/esco/occupation/1a07bd7d-2e1d-4930-a84a-1a442b8f2a44
2643.6.1	2643	0.05	0.770367	20	1	http://data.europa.eu/esco/occupation/da4589ce-7534-4cc1-9ce4-cabf9364b87c
2643.6.2	2643	0.333333	5.13578	12	4	http://data.europa.eu/esco/occupation/ec2c0655-5ba0-4cc8-860a-977f73b37f34
2651.1	2651	0	0	18	0	http://data.europa.eu/esco/occupation/374d925a-107b-4c99-bc8b-75483441f062
2651.10	2651	0.133333	2.05431	15	2	http://data.europa.eu/esco/occupation/ae66ca51-e762-48b4-bd46-071dc87cb30d
2651.11	2651	0.130435	2.00965	23	3	http://data.europa.eu/esco/occupation/7beefadd-ea05-4f59-bc4b-01075f27b937
2651.2	2651	0.181818	2.80133	11	2	http://data.europa.eu/esco/occupation/09a40a9a-2b60-422c-abe4-96d829bc27df
2651.3	2651	0.117647	1.81263	17	2	http://data.europa.eu/esco/occupation/ecd0fad8-b099-4c47-93f6-dde9f6f6c5fc
2651.4	2651	0	0	23	0	http://data.europa.eu/esco/occupation/ec0e64c9-6d9b-4a9f-a022-a418f3b381fe
2651.5	2651	0	0	15	0	http://data.europa.eu/esco/occupation/969f8af0-3c0d-403a-9c16-a6fb76c6b443
2651.6	2651	0.0625	0.962959	16	1	http://data.europa.eu/esco/occupation/42ff9e52-1f56-427d-b772-b9328c39b98a
2651.7	2651	0	0	16	0	http://data.europa.eu/esco/occupation/b2f5ed56-c83f-40d0-b861-f5253cd3d1d9
2651.8	2651	0	0	22	0	http://data.europa.eu/esco/occupation/802a0e5d-5625-4166-a1f0-d13e2586df55
2651.9	2651	0	0	12	0	http://data.europa.eu/esco/occupation/94d94bd0-9ac3-4bd8-81c0-c3fdf551aa16
2652.1	2652	0.153846	2.37036	13	2	http://data.europa.eu/esco/occupation/7dc05fcc-b079-45ed-b5d4-74c75f99976c
2652.1.1	2652	0.1	1.54073	10	1	http://data.europa.eu/esco/occupation/45170a38-b3ae-4a96-90ff-eb45e55600b6
2652.2	2652	0.0952381	1.46737	21	2	http://data.europa.eu/esco/occupation/13d8b1be-d711-4bbc-a45e-cad605162f41
2652.3	2652	0	0	16	0	http://data.europa.eu/esco/occupation/f6803a58-91d9-4251-9a07-09fc387cec16
2652.3.1	2652	0	0	25	0	http://data.europa.eu/esco/occupation/0e216d47-fc12-43e9-8953-ad8ba11f4b96
2652.3.1.1	2652	0.0454545	0.700334	22	1	http://data.europa.eu/esco/occupation/cf7b89d0-1cf9-4567-a8bf-9d6905a2b31b
2652.3.2	2652	0	0	17	0	http://data.europa.eu/esco/occupation/6581aa0d-c807-4091-84cc-bc041f962ab1
2652.4	2652	0.0416667	0.641972	24	1	http://data.europa.eu/esco/occupation/d23fbcdc-d5e9-4724-a83f-99a0cfa8adb0
2652.5	2652	0.0869565	1.33977	23	2	http://data.europa.eu/esco/occupation/ce8145f5-d7ea-40ea-b12e-ef168f11184a
2653.1	2653	0	0	18	0	http://data.europa.eu/esco/occupation/189a337d-f6fb-44e2-9e7a-bc27b7b76e0e
2653.1.1	2653	0	0	15	0	http://data.europa.eu/esco/occupation/c737f094-7921-4d57-b883-6442343a5fd8
2653.1.2	2653	0	0	20	0	http://data.europa.eu/esco/occupation/06ac0f53-431e-4bc6-acb8-2f5da041b5d3
2653.2	2653	0	0	25	0	http://data.europa.eu/esco/occupation/07b91f36-8272-493a-8e1c-5625e77efe68
2654.1	2654	0.0434783	0.669884	23	1	http://data.europa.eu/esco/occupation/cb93fd23-1f51-4495-867a-936c1967066b
2654.1.1	2654	0.133333	2.05431	15	2	http://data.europa.eu/esco/occupation/30b25ee4-da97-4167-8592-460217f6bdcc
2654.1.2	2654	0	0	14	0	http://data.europa.eu/esco/occupation/4f2f2539-3e38-4393-9dac-a9a48af7cd32
2654.1.3	2654	0.15	2.3111	20	3	http://data.europa.eu/esco/occupation/6ba25e0f-7fb8-4879-a1f9-d4f8945966be
2654.1.4	2654	0.111111	1.71193	18	2	http://data.europa.eu/esco/occupation/2f372afe-d513-4357-abe1-e5e0b5cf9ae5
2654.1.5	2654	0.153846	2.37036	13	2	http://data.europa.eu/esco/occupation/4d4b243f-6c3b-48c3-a564-2e7f2d592a3c
2654.1.6	2654	0	0	10	0	http://data.europa.eu/esco/occupation/8a451ae2-3c31-4f35-90af-6275b1b02f93
2654.1.7	2654	0	0	8	0	http://data.europa.eu/esco/occupation/00030d09-2b3a-4efd-87cc-c4ea39d27c34
2654.1.8	2654	0.1	1.54073	20	2	http://data.europa.eu/esco/occupation/1a7fb683-6544-4442-b54c-ec72ef468ff0
2654.2	2654	0	0	13	0	http://data.europa.eu/esco/occupation/56bff5e1-3c76-4f45-b50e-e3a59bf1053e
2654.3	2654	0	0	10	0	http://data.europa.eu/esco/occupation/52b9e8dc-de6c-41dd-b29a-e1291c273f6f
2654.3.1	2654	0	0	14	0	http://data.europa.eu/esco/occupation/5ff7a990-a306-40c2-9224-b2bf7f15b2f9
2654.3.2	2654	0	0	18	0	http://data.europa.eu/esco/occupation/3b6bea7d-36f4-44fb-ac73-d1cc8a198dcb
2654.4	2654	0.181818	2.80133	11	2	http://data.europa.eu/esco/occupation/ce7d3362-5383-47d1-b66f-57b021c3d862
2654.5	2654	0.210526	3.24365	19	4	http://data.europa.eu/esco/occupation/ac734172-ae9a-41ab-80a0-a7b33694e027
2655.1	2655	0	0	16	0	http://data.europa.eu/esco/occupation/26171f39-e85a-448f-bd28-a73a5a99927f
2655.1.1	2655	0.133333	2.05431	15	2	http://data.europa.eu/esco/occupation/e89e330c-daa3-48f0-b34e-04e3344ea8dc
2656.1	2656	0.166667	2.56789	18	3	http://data.europa.eu/esco/occupation/0dce2f9b-eda5-4dc4-ba74-36eeed8c9a44
2656.2	2656	0.117647	1.81263	17	2	http://data.europa.eu/esco/occupation/83e45d86-1bce-45c5-ba8b-097738f9f28b
2656.3	2656	0.0526316	0.810912	19	1	http://data.europa.eu/esco/occupation/09a9a956-db70-436f-8398-d85a17f6cdfe
2659.1	2659	0	0	24	0	http://data.europa.eu/esco/occupation/4efdf62f-a1d9-450e-aebc-2d6a6110f05d
2659.2	2659	0	0	23	0	http://data.europa.eu/esco/occupation/a655aff1-e5e9-4c64-bc85-b902568a3dfb
2659.2.1	2659	0	0	31	0	http://data.europa.eu/esco/occupation/22799921-76a1-44c4-a7c3-c6a548e8ad85
2659.2.2	2659	0	0	9	0	http://data.europa.eu/esco/occupation/1d4a4baf-4073-43bd-ac72-ff7d443273ff
2659.2.3	2659	0	0	16	0	http://data.europa.eu/esco/occupation/2800e788-57b4-49f7-9c00-6c35e12cfb8e
2659.2.4	2659	0	0	17	0	http://data.europa.eu/esco/occupation/bd2c868c-371b-4958-83b4-012c52bc7faf
2659.2.5	2659	0	0	22	0	http://data.europa.eu/esco/occupation/61e278a3-2c27-4c18-a827-11e2326b33ae
2659.2.6	2659	0	0	13	0	http://data.europa.eu/esco/occupation/76deb33d-f9bc-4ca2-a5cc-49c8f5a17f38
2659.3	2659	0	0	18	0	http://data.europa.eu/esco/occupation/080bce18-066b-4431-90ed-e07608f73fe0
2659.4	2659	0	0	17	0	http://data.europa.eu/esco/occupation/8cc90646-fc23-445f-a95f-e28e6b5d5a05
3111.1	3111	0	0	26	0	http://data.europa.eu/esco/occupation/87775d69-ae88-449e-ad71-6f9875711816
3111.1.1	3111	0.0645161	0.994022	31	2	http://data.europa.eu/esco/occupation/8a87e8b3-aecf-48a7-9837-4e022c3b9bb9
3111.10	3111	0.0333333	0.513578	30	1	http://data.europa.eu/esco/occupation/774ad663-2124-4ac2-a287-5fb2e478906e
3111.11	3111	0.230769	3.55554	13	3	http://data.europa.eu/esco/occupation/a9bcc9e0-5be7-47a0-818b-acad10fe90d9
3111.12	3111	0	0	17	0	http://data.europa.eu/esco/occupation/184e59d7-5646-4fe4-9059-46867ff09574
3111.13	3111	0.1875	2.88888	16	3	http://data.europa.eu/esco/occupation/b176e5d7-1f94-495c-907f-80a7f61aed59
3111.14	3111	0.0555556	0.855963	18	1	http://data.europa.eu/esco/occupation/84cb6e91-ce11-409e-9306-23c9698631af
3111.2	3111	0.1875	2.88888	16	3	http://data.europa.eu/esco/occupation/e8461d2e-3d75-477c-93a2-ea8d342bb55b
3111.2.1	3111	0	0	17	0	http://data.europa.eu/esco/occupation/febd4100-9a9b-46a0-b964-8623d79d0f32
3111.2.2	3111	0.117647	1.81263	17	2	http://data.europa.eu/esco/occupation/7af81505-6681-49b5-b65e-401884a71f1f
3111.3	3111	0.0285714	0.44021	35	1	http://data.europa.eu/esco/occupation/33fe4c90-c4fd-4860-bdc5-24fcab16f45a
3111.4	3111	0.136364	2.101	22	3	http://data.europa.eu/esco/occupation/fb3f5f35-e6f7-4168-aef2-e4dfb7f2a3ee
3111.5	3111	0	0	21	0	http://data.europa.eu/esco/occupation/668943cc-c454-4a1b-a296-2fcb524a6222
3111.6	3111	0.0909091	1.40067	22	2	http://data.europa.eu/esco/occupation/4b8dced3-ac9e-445d-8787-e07daf52e295
3111.7	3111	0.181818	2.80133	11	2	http://data.europa.eu/esco/occupation/eb00745b-9abb-4bd8-8291-aade48af029d
3111.8	3111	0.136364	2.101	22	3	http://data.europa.eu/esco/occupation/0d7ae791-653e-4297-9f61-8bad87f61d57
3111.9	3111	0.117647	1.81263	17	2	http://data.europa.eu/esco/occupation/e6a3ce2e-c0f2-47a7-937a-61ae9abfe1fa
3112.1	3112	0.05	0.770367	20	1	http://data.europa.eu/esco/occupation/0f5cc4eb-925d-4b99-be6d-b0964a253a9a
3112.1.1	3112	0	0	14	0	http://data.europa.eu/esco/occupation/6293a718-3fcd-433f-a010-0899821a51b7
3112.1.10	3112	0.0555556	0.855963	18	1	http://data.europa.eu/esco/occupation/755c5c5f-2ee3-4487-94db-30ec2ba2e883
3112.1.11	3112	0	0	17	0	http://data.europa.eu/esco/occupation/c9a5f7c5-0f8b-4252-9729-5f19c105ef81
3112.1.12	3112	0.05	0.770367	20	1	http://data.europa.eu/esco/occupation/40260ee8-c94a-4dc8-a562-f9fbc2fe13b1
3112.1.13	3112	0	0	10	0	http://data.europa.eu/esco/occupation/13331bd9-0599-47c0-9812-29650c218de3
3112.1.2	3112	0	0	16	0	http://data.europa.eu/esco/occupation/f0e479d9-7afd-40b1-b60f-b68c400c15fb
3112.1.3	3112	0	0	18	0	http://data.europa.eu/esco/occupation/f0978ec0-ae7d-4c4a-8f80-3fd200edddac
3112.1.4	3112	0.0588235	0.906314	17	1	http://data.europa.eu/esco/occupation/326027fc-5408-47cd-9b32-fbe770dbbe80
3112.1.5	3112	0	0	12	0	http://data.europa.eu/esco/occupation/c7f5cab7-7cfb-47d7-890c-6b9c00a9eaaf
3112.1.5.1	3112	0	0	17	0	http://data.europa.eu/esco/occupation/09e070ce-0afe-40bb-be90-530e5d42cdbd
3112.1.6	3112	0	0	13	0	http://data.europa.eu/esco/occupation/c302791c-6864-4ec5-9a6c-2fca38764f0e
3112.1.7	3112	0	0	12	0	http://data.europa.eu/esco/occupation/4c9ca706-3973-4926-854d-44011662ca83
3112.1.8	3112	0.0769231	1.18518	13	1	http://data.europa.eu/esco/occupation/adf9257e-78cb-467d-b259-59ed65bd7aed
3112.1.9	3112	0	0	12	0	http://data.europa.eu/esco/occupation/8ae1e637-840b-4be0-a5df-8653375d8949
3112.10	3112	0.0434783	0.669884	23	1	http://data.europa.eu/esco/occupation/624986f9-21ef-4cdf-8cf6-8407a337ec2f
3112.2	3112	0	0	11	0	http://data.europa.eu/esco/occupation/6d1e2801-3ab0-4d74-ac27-918339e8db64
3112.3	3112	0	0	12	0	http://data.europa.eu/esco/occupation/3f54ceba-3c4e-4ba1-8ddb-9e49a881a60a
3112.4	3112	0	0	19	0	http://data.europa.eu/esco/occupation/41d609a1-62df-4cec-ac71-6434e545a729
3112.5	3112	0	0	22	0	http://data.europa.eu/esco/occupation/cbde1a3a-406d-4d17-b30b-03981925035d
3112.6	3112	0	0	14	0	http://data.europa.eu/esco/occupation/23a61ff1-c954-4867-b982-a018b535f98b
3112.7	3112	0	0	2	0	http://data.europa.eu/esco/occupation/de74eb4e-c95e-425a-9b3a-7be805ec0321
3112.8	3112	0	0	6	0	http://data.europa.eu/esco/occupation/9581c837-fee7-4068-9618-1116fd93d723
3112.9	3112	0	0	12	0	http://data.europa.eu/esco/occupation/511c8e9f-b19e-4ae8-9959-c047e7410441
3113.1	3113	0.0357143	0.550262	28	1	http://data.europa.eu/esco/occupation/9aa2a36f-296e-45fe-9798-b7839e0ed389
3113.1.1	3113	0	0	22	0	http://data.europa.eu/esco/occupation/c332af81-4481-4494-9786-aea1f5c5ffcf
3113.1.2	3113	0.0384615	0.59259	26	1	http://data.europa.eu/esco/occupation/51c7015c-dc81-4fcb-b15f-619a4656a9fe
3113.2	3113	0.0434783	0.669884	23	1	http://data.europa.eu/esco/occupation/7ef064b1-aab8-4818-a468-8f17acbfd995
3114.1	3114	0.103448	1.59386	29	3	http://data.europa.eu/esco/occupation/27811419-407f-4868-a388-2f7df7aafd91
3114.1.1	3114	0.0454545	0.700334	22	1	http://data.europa.eu/esco/occupation/b5e21e2b-ab0c-4c8d-8277-d98be4ad79c4
3114.1.10	3114	0.142857	2.20105	21	3	http://data.europa.eu/esco/occupation/631e504f-0db4-4e03-bf90-3f00d550170f
3114.1.2	3114	0.304348	4.68919	23	7	http://data.europa.eu/esco/occupation/38a7f453-a7f0-45d2-a74d-5b92506e4a21
3114.1.3	3114	0.25	3.85183	24	6	http://data.europa.eu/esco/occupation/becbe3ca-e000-40c0-9f67-5c4035b930ea
3114.1.4	3114	0.03125	0.481479	32	1	http://data.europa.eu/esco/occupation/2bb8adee-2b84-4d7b-84f9-0620bc09ada8
3114.1.5	3114	0.0588235	0.906314	34	2	http://data.europa.eu/esco/occupation/30641348-f9f2-4fe5-ab8c-fe6ff9931a54
3114.1.6	3114	0.12	1.84888	25	3	http://data.europa.eu/esco/occupation/0ea36a48-a27d-4515-b61f-3cab395cf60f
3114.1.7	3114	0.0909091	1.40067	22	2	http://data.europa.eu/esco/occupation/2168e49d-e58a-43ec-a15e-8e173939b255
3114.1.8	3114	0.0952381	1.46737	21	2	http://data.europa.eu/esco/occupation/26e1add0-da3f-4ed6-aa91-791cb550146f
3114.1.9	3114	0.0689655	1.06257	29	2	http://data.europa.eu/esco/occupation/dcfeb6e4-f39d-49fb-96cd-23292fb3e037
3115.1	3115	0.153846	2.37036	13	2	http://data.europa.eu/esco/occupation/b31e404e-9af6-457d-a58a-208f612eeba3
3115.1.1	3115	0.111111	1.71193	18	2	http://data.europa.eu/esco/occupation/05a55bb3-68d6-4ff0-83fd-46a68a45a598
3115.1.10	3115	0.238095	3.66841	21	5	http://data.europa.eu/esco/occupation/b9296f1a-a68b-4ac7-9904-f2cf1374fbaf
3115.1.11	3115	0.0714286	1.10052	28	2	http://data.europa.eu/esco/occupation/edf2e989-d7c5-496e-b365-81fc5cb9eb39
3115.1.12	3115	0	0	20	0	http://data.europa.eu/esco/occupation/8b490c1a-2f8c-4693-bcfa-ecfc88838a8e
3115.1.13	3115	0.05	0.770367	20	1	http://data.europa.eu/esco/occupation/b50ae5f6-3f67-4cc7-92bb-6cec7214bfc4
3115.1.14	3115	0.0714286	1.10052	28	2	http://data.europa.eu/esco/occupation/d2af4f6b-c990-4d8e-bb17-befca23a307a
3115.1.15	3115	0.166667	2.56789	12	2	http://data.europa.eu/esco/occupation/3046f16d-1f7d-408f-b9a5-155410fbd2ea
3115.1.16	3115	0.2	3.08147	15	3	http://data.europa.eu/esco/occupation/11833a96-fc27-4b03-a53d-892ac891a2bb
3115.1.17	3115	0.025641	0.39506	39	1	http://data.europa.eu/esco/occupation/8234eee9-1647-460d-8d62-7fe02cb884b0
3115.1.18	3115	0.133333	2.05431	15	2	http://data.europa.eu/esco/occupation/0f2c04f1-9001-4a77-884f-1ea16949f6f6
3115.1.19	3115	0	0	21	0	http://data.europa.eu/esco/occupation/84219dd7-eb68-426e-9ec3-431eceb61c96
3115.1.2	3115	0	0	20	0	http://data.europa.eu/esco/occupation/ef9c2914-2f3d-464c-ae0a-d02b403dc7e9
3115.1.20	3115	0.0526316	0.810912	19	1	http://data.europa.eu/esco/occupation/80a648c5-ecb7-40e6-a4d4-7680291ffa74
3115.1.21	3115	0	0	23	0	http://data.europa.eu/esco/occupation/42e9d1c5-76f1-41ef-996e-38d5ac711a31
3115.1.22	3115	0	0	19	0	http://data.europa.eu/esco/occupation/da6220cb-21ee-4076-8796-1e922b44c394
3115.1.23	3115	0.0526316	0.810912	19	1	http://data.europa.eu/esco/occupation/e58eadca-e512-4167-96f1-fff980f117e3
3115.1.24	3115	0.133333	2.05431	30	4	http://data.europa.eu/esco/occupation/f7ddb68a-beba-4aa9-b5cb-d174d70ea724
3115.1.3	3115	0.0526316	0.810912	19	1	http://data.europa.eu/esco/occupation/b343dd0c-8a83-4e13-a79c-0ac52f526c64
3115.1.4	3115	0.105263	1.62182	19	2	http://data.europa.eu/esco/occupation/444c9aa9-578d-4a9a-9949-99ef1bacb20e
3115.1.5	3115	0	0	17	0	http://data.europa.eu/esco/occupation/3ce9c89d-6f1a-48b5-942d-386e46e2fd06
3115.1.6	3115	0.142857	2.20105	14	2	http://data.europa.eu/esco/occupation/a9b20949-897b-481f-8642-d1f69263baff
3115.1.7	3115	0.125	1.92592	16	2	http://data.europa.eu/esco/occupation/04849c5c-9236-4a75-aabb-11c6d03e459c
3115.1.8	3115	0.0526316	0.810912	38	2	http://data.europa.eu/esco/occupation/cd92596c-bd96-4126-8b67-7bf6ed2ca8fb
3115.1.9	3115	0	0	25	0	http://data.europa.eu/esco/occupation/384ed128-e86e-4dd8-96ff-b6e6657cb027
3116.1	3116	0.0909091	1.40067	22	2	http://data.europa.eu/esco/occupation/35bc3847-58ad-46f5-8921-e58acc2762a6
3116.1.1	3116	0	0	11	0	http://data.europa.eu/esco/occupation/00634fc4-802a-461b-8af0-499273756f99
3116.1.2	3116	0.105263	1.62182	19	2	http://data.europa.eu/esco/occupation/dacaa18b-93f6-48b4-b4f2-cb33e21804e7
3116.1.3	3116	0.08	1.23259	25	2	http://data.europa.eu/esco/occupation/657eeac9-5bb9-449d-a353-aa7d5f47e2b5
3116.1.4	3116	0	0	17	0	http://data.europa.eu/esco/occupation/c95121e9-e9f7-40a9-adcb-6fda1e82bbd2
3117.1	3117	0.0769231	1.18518	13	1	http://data.europa.eu/esco/occupation/fad4abdf-fe1b-4751-8253-aef40b49afe0
3117.2	3117	0	0	9	0	http://data.europa.eu/esco/occupation/e9665bdf-2989-4dc5-9aa9-7b791e489779
3117.3	3117	0.176471	2.71894	17	3	http://data.europa.eu/esco/occupation/06351e17-67c4-44bc-adf7-64b73f92c3b5
3117.4	3117	0	0	15	0	http://data.europa.eu/esco/occupation/f83f19ca-b816-484a-b8be-92b7785121ea
3117.5	3117	0	0	8	0	http://data.europa.eu/esco/occupation/9ce12690-c3bf-4135-b7a5-b666bb8c68f5
3118.1	3118	0.222222	3.42385	18	4	http://data.europa.eu/esco/occupation/4cf7be91-fed9-47a7-9ca9-e74c7eb6becb
3118.2	3118	0.125	1.92592	16	2	http://data.europa.eu/esco/occupation/849a656c-8559-4471-91ed-442c42b0b641
3118.3	3118	0.333333	5.13578	9	3	http://data.europa.eu/esco/occupation/a4869ae9-2dfe-48cc-bd97-f803880f3407
3118.3.1	3118	0.333333	5.13578	18	6	http://data.europa.eu/esco/occupation/1c9937fe-5eaa-4f7e-ba31-77e6e7db022c
3118.3.10	3118	0.352941	5.43788	17	6	http://data.europa.eu/esco/occupation/2ac509e8-2850-42c3-b11d-d24077a7921b
3118.3.11	3118	0.214286	3.30157	14	3	http://data.europa.eu/esco/occupation/38240cc5-d1d9-4de9-9480-29c51da291eb
3118.3.12	3118	0.285714	4.4021	14	4	http://data.europa.eu/esco/occupation/c52129d9-4656-4ce8-ba13-8a72a51d5400
3118.3.13	3118	0.3125	4.81479	16	5	http://data.europa.eu/esco/occupation/3f73120d-cece-4848-9fb4-61fdbaa7eba5
3118.3.2	3118	0.285714	4.4021	21	6	http://data.europa.eu/esco/occupation/364cb5ca-3002-425f-b815-aefa513df78a
3118.3.3	3118	0.333333	5.13578	18	6	http://data.europa.eu/esco/occupation/341b405b-12cd-4ece-9b4b-cbfae3551ea3
3118.3.4	3118	0.25	3.85183	16	4	http://data.europa.eu/esco/occupation/30aef4c6-49ca-4464-bf82-78ed88b3eb9b
3118.3.5	3118	0.877551	13.5207	49	43	http://data.europa.eu/esco/occupation/62979364-6fac-41f2-87ca-202bca19a6ab
3118.3.6	3118	0.166667	2.56789	24	4	http://data.europa.eu/esco/occupation/2515bd46-ccd4-4561-97d1-b9544608a76e
3118.3.7	3118	0.142857	2.20105	21	3	http://data.europa.eu/esco/occupation/1e2aaeff-5bf1-4649-9f09-9ebbd5cc3501
3118.3.8	3118	0.272727	4.202	22	6	http://data.europa.eu/esco/occupation/d849fd2a-5210-434b-a50b-2d92de3a4bac
3118.3.9	3118	0.3	4.6222	20	6	http://data.europa.eu/esco/occupation/defbf906-e823-44b4-872f-99406c51022b
3118.4	3118	0.357143	5.50262	14	5	http://data.europa.eu/esco/occupation/91e35fd9-ac59-48ef-8416-c06a201b2da8
3119.1	3119	0	0	13	0	http://data.europa.eu/esco/occupation/822bbc2d-bc6a-4fb5-afb8-89170120c6d8
3119.10	3119	0	0	22	0	http://data.europa.eu/esco/occupation/418f3a43-a6b2-4101-aaa0-832fe7d82885
3119.11	3119	0.0769231	1.18518	39	3	http://data.europa.eu/esco/occupation/1a165cb5-99ff-4a4e-9e08-97a0fb7ed6f8
3119.12	3119	0.0357143	0.550262	28	1	http://data.europa.eu/esco/occupation/250d6493-68ab-4d69-ba67-c10293a20f49
3119.13	3119	0.0526316	0.810912	19	1	http://data.europa.eu/esco/occupation/8b828b9f-e41a-48d1-9d35-2c4378279a79
3119.14	3119	0.2	3.08147	15	3	http://data.europa.eu/esco/occupation/53be4843-8f31-4645-b25c-9a5bbb04f6b6
3119.15	3119	0.214286	3.30157	14	3	http://data.europa.eu/esco/occupation/42381741-f3a7-4b26-b35c-da6fad9f1cfd
3119.16	3119	0.117647	1.81263	17	2	http://data.europa.eu/esco/occupation/998a0bf4-b1be-42ab-aee5-0096c9be3319
3119.16.1	3119	0.111111	1.71193	9	1	http://data.europa.eu/esco/occupation/ed976196-3d5d-4121-9367-e1022af603fa
3119.16.2	3119	0.133333	2.05431	15	2	http://data.europa.eu/esco/occupation/8a0c1556-f616-4d41-a03c-8a093a644807
3119.16.3	3119	0.2	3.08147	10	2	http://data.europa.eu/esco/occupation/45f8504d-24ac-4bcd-8692-a93acc74204c
3119.16.4	3119	0.181818	2.80133	11	2	http://data.europa.eu/esco/occupation/7bf11599-d0bb-4789-9886-55c87f5da449
3119.16.5	3119	0	0	14	0	http://data.europa.eu/esco/occupation/16bc69b8-5abc-49e4-a860-befb734d54d3
3119.16.6	3119	0	0	14	0	http://data.europa.eu/esco/occupation/0663da10-e42c-41e8-992c-07d00ac97bea
3119.17	3119	0	0	30	0	http://data.europa.eu/esco/occupation/3c0c688b-f7ca-40dc-8222-ab011d4e2449
3119.18	3119	0	0	12	0	http://data.europa.eu/esco/occupation/745c8bb3-b50b-4380-9377-1b68a6576986
3119.19	3119	0	0	22	0	http://data.europa.eu/esco/occupation/3288a2fe-4934-47c8-ad0b-11b16c9cd461
3119.2	3119	0.15625	2.4074	32	5	http://data.europa.eu/esco/occupation/5791a961-4717-4230-a245-a4082a675f04
3119.2.1	3119	0.111111	1.71193	27	3	http://data.europa.eu/esco/occupation/7833d5cd-873d-4fdd-b2f8-9762d68494a7
3119.3	3119	0.0588235	0.906314	17	1	http://data.europa.eu/esco/occupation/c8ee6499-7613-4c02-9edf-2a0edcf47705
3119.4	3119	0.0909091	1.40067	22	2	http://data.europa.eu/esco/occupation/08f5481e-9233-4ef2-9e4b-945224879ce5
3119.5	3119	0.0769231	1.18518	26	2	http://data.europa.eu/esco/occupation/afee6a28-f654-4ac7-a665-f758616bc689
3119.6	3119	0.205882	3.1721	34	7	http://data.europa.eu/esco/occupation/1209b85e-80f1-490f-a7e1-6ad220bb956d
3119.7	3119	0.0833333	1.28394	24	2	http://data.europa.eu/esco/occupation/59dae100-fdfe-44bd-8bd8-a0d3cd813ce4
3119.8	3119	0.2	3.08147	15	3	http://data.europa.eu/esco/occupation/bcc21c63-7eee-4520-8fa7-43eefd389668
3119.9	3119	0.142857	2.20105	14	2	http://data.europa.eu/esco/occupation/a645b7e5-dfa8-4cce-938f-2d6395a6b51d
3121.1	3121	0.181818	2.80133	11	2	http://data.europa.eu/esco/occupation/5c14982e-375d-47c5-9ea1-e9bcf3884643
3121.1.1	3121	0	0	13	0	http://data.europa.eu/esco/occupation/23993e79-a0a0-4155-9f62-68e14ee65dab
3122.1	3122	0	0	27	0	http://data.europa.eu/esco/occupation/952c766a-db5c-42b2-809d-d14cbb02cdb6
3122.2	3122	0.0357143	0.550262	28	1	http://data.europa.eu/esco/occupation/623958d6-775c-4586-b928-86582d9d1b69
3122.3	3122	0.0285714	0.44021	35	1	http://data.europa.eu/esco/occupation/b12b14fd-5b74-40c6-afd9-dd35b34e27ed
3122.3.1	3122	0	0	19	0	http://data.europa.eu/esco/occupation/96e139de-0756-45ad-b512-f7c2109a72b1
3122.3.2	3122	0	0	18	0	http://data.europa.eu/esco/occupation/040f62f5-d570-4d3f-b732-c8ea4afc2738
3122.3.3	3122	0.0588235	0.906314	17	1	http://data.europa.eu/esco/occupation/95d69048-3a4b-4cce-a155-584aaecfe403
3122.3.4	3122	0	0	16	0	http://data.europa.eu/esco/occupation/37f7677a-97d1-420b-a8b0-09339472121f
3122.3.5	3122	0	0	18	0	http://data.europa.eu/esco/occupation/e2c38c87-2bcf-492a-a78e-3be9480481cc
3122.3.6	3122	0	0	19	0	http://data.europa.eu/esco/occupation/dc54d531-70b5-4301-bc75-da76c2dfac1a
3122.3.7	3122	0	0	19	0	http://data.europa.eu/esco/occupation/202e1870-77d7-4efa-bf2c-7a032af30b7e
3122.3.8	3122	0	0	16	0	http://data.europa.eu/esco/occupation/e34b93ec-5e11-4858-ba1e-e245c4c39cec
3122.4	3122	0	0	39	0	http://data.europa.eu/esco/occupation/40517ed4-2769-4283-a15b-4b0d939bd2d3
3122.4.1	3122	0	0	29	0	http://data.europa.eu/esco/occupation/c7ee21d5-9a13-4cf8-a3b9-292eefd37f7a
3122.4.10	3122	0.0454545	0.700334	22	1	http://data.europa.eu/esco/occupation/7db415ec-0437-4a5e-95ea-622ea9f13dd0
3122.4.11	3122	0	0	23	0	http://data.europa.eu/esco/occupation/432cd69f-6323-4147-94f2-342de3cb0a65
3122.4.12	3122	0	0	17	0	http://data.europa.eu/esco/occupation/6ebe4e2e-7deb-4923-8b47-ca6fc03fa13a
3122.4.13	3122	0	0	15	0	http://data.europa.eu/esco/occupation/4568a282-3904-4dfc-a6ec-e847b3ca90e8
3122.4.14	3122	0	0	16	0	http://data.europa.eu/esco/occupation/16bf6d6f-64ec-4f80-9070-f81a7b179d53
3122.4.15	3122	0	0	26	0	http://data.europa.eu/esco/occupation/4b536ea7-ebac-4f75-8356-94eb639f1ecc
3122.4.16	3122	0	0	16	0	http://data.europa.eu/esco/occupation/bdfd018a-aae1-407e-a88c-471e50b0695d
3122.4.2	3122	0	0	21	0	http://data.europa.eu/esco/occupation/f5aa06b0-745e-4eb1-b050-3e15d11e5eb5
3122.4.3	3122	0.0344828	0.531287	29	1	http://data.europa.eu/esco/occupation/5baffa9d-1607-4665-be94-662bad26b9ff
3122.4.4	3122	0	0	21	0	http://data.europa.eu/esco/occupation/aeae4491-91b2-4029-9648-364e0bc4ecff
3122.4.5	3122	0.0384615	0.59259	26	1	http://data.europa.eu/esco/occupation/83191970-020d-4350-b2e0-be971533d286
3122.4.6	3122	0.0454545	0.700334	22	1	http://data.europa.eu/esco/occupation/a659968d-0804-4357-bc60-735e4d41e65c
3122.4.7	3122	0.047619	0.733683	21	1	http://data.europa.eu/esco/occupation/0e68f523-3206-4896-b725-44150dd22057
3122.4.8	3122	0.117647	1.81263	17	2	http://data.europa.eu/esco/occupation/2cec9e4a-5a37-4cb1-a8b7-2e8d94766417
3122.4.9	3122	0.1	1.54073	20	2	http://data.europa.eu/esco/occupation/c4046ba8-cfe0-4748-beac-22e865962d75
3122.5	3122	0	0	13	0	http://data.europa.eu/esco/occupation/139fba7b-6c1f-40ee-8acf-78f97e57c905
3123.1	3123	0	0	19	0	http://data.europa.eu/esco/occupation/0dd7e6cd-2e5a-4fae-9ce0-6a3622d4019f
3123.1.1	3123	0	0	24	0	http://data.europa.eu/esco/occupation/046574a1-9bb3-4a80-8a7b-83dc7db1dae2
3123.1.10	3123	0.0909091	1.40067	22	2	http://data.europa.eu/esco/occupation/71e4891f-48a6-435f-8897-208969fb4e44
3123.1.11	3123	0	0	27	0	http://data.europa.eu/esco/occupation/8862c29b-3810-4fbc-85c7-c9ee87535f73
3123.1.12	3123	0	0	22	0	http://data.europa.eu/esco/occupation/ceb9910a-1174-4926-82c9-5afee2bd3702
3123.1.13	3123	0	0	24	0	http://data.europa.eu/esco/occupation/0181835d-dd00-49e2-9fc4-e1382a65957f
3123.1.14	3123	0.0769231	1.18518	26	2	http://data.europa.eu/esco/occupation/2e85b540-4a92-47f3-bc8c-0699c51692d1
3123.1.15	3123	0	0	19	0	http://data.europa.eu/esco/occupation/18fbb1f8-eceb-4bf4-8fc7-932b8f6130cd
3123.1.16	3123	0	0	19	0	http://data.europa.eu/esco/occupation/aecb033a-2be8-459c-bbdc-87bbae922894
3123.1.17	3123	0	0	23	0	http://data.europa.eu/esco/occupation/0763c810-8ac6-4e39-867d-780a11af26e0
3123.1.18	3123	0	0	23	0	http://data.europa.eu/esco/occupation/1e55f5e3-2f02-434b-997b-9a9f3eb745e8
3123.1.19	3123	0	0	22	0	http://data.europa.eu/esco/occupation/2a226be5-6157-49e9-bd4b-e3b46d55c082
3123.1.2	3123	0	0	26	0	http://data.europa.eu/esco/occupation/05ebeb56-6ceb-488d-ba91-ed15088efc8e
3123.1.20	3123	0	0	25	0	http://data.europa.eu/esco/occupation/7c205166-d862-45fc-90e5-58a3aa3721dd
3123.1.21	3123	0	0	24	0	http://data.europa.eu/esco/occupation/66dc9349-6ca3-4ce4-9865-40686234d752
3123.1.22	3123	0	0	27	0	http://data.europa.eu/esco/occupation/2b318e09-1a5d-4d7f-85a7-fe78945fe917
3123.1.23	3123	0	0	25	0	http://data.europa.eu/esco/occupation/a603fdd9-31e7-424a-883a-e9f6bf88085a
3123.1.24	3123	0	0	18	0	http://data.europa.eu/esco/occupation/8249697a-3dc8-417d-9acf-3a7e0864069a
3123.1.25	3123	0	0	24	0	http://data.europa.eu/esco/occupation/18cff178-4ef0-46c9-a6e5-f6f38179cdcb
3123.1.26	3123	0	0	21	0	http://data.europa.eu/esco/occupation/60d77070-2cf4-4883-b44d-91e8ce54db86
3123.1.3	3123	0	0	26	0	http://data.europa.eu/esco/occupation/87580fa5-39d2-4b7e-9274-b744e684f17c
3123.1.4	3123	0	0	25	0	http://data.europa.eu/esco/occupation/20db07fc-cc02-46aa-a4fc-b3c73ba8fa8f
3123.1.5	3123	0	0	23	0	http://data.europa.eu/esco/occupation/6a67114c-60a3-4cec-af26-c7df6fe6e9b5
3123.1.6	3123	0	0	25	0	http://data.europa.eu/esco/occupation/2ea3070e-3d0b-4de6-b5bd-fe4a04649b04
3123.1.7	3123	0	0	22	0	http://data.europa.eu/esco/occupation/b206a740-c7eb-407d-9cdb-93502368c4d8
3123.1.8	3123	0	0	21	0	http://data.europa.eu/esco/occupation/9defc0f8-3eed-4a56-80e1-d534983aff4f
3123.1.9	3123	0	0	20	0	http://data.europa.eu/esco/occupation/57d1be2e-c476-43fb-b014-fa58602cac95
3123.2	3123	0	0	28	0	http://data.europa.eu/esco/occupation/e575efca-c3e4-43fe-8c46-327d310f795e
3131.1	3131	0.0625	0.962959	32	2	http://data.europa.eu/esco/occupation/47af27c4-5b45-4cce-ba01-4e96f8cf97b9
3131.2	3131	0.0967742	1.49103	31	3	http://data.europa.eu/esco/occupation/a32187fa-bc37-4fc2-8e89-296632bfc271
3131.3	3131	0.0625	0.962959	16	1	http://data.europa.eu/esco/occupation/72381086-cb6e-455e-a40b-ccb26550aab6
3131.3.1	3131	0	0	14	0	http://data.europa.eu/esco/occupation/74332fd0-4a50-464e-9116-98fa9b8127ac
3131.3.2	3131	0	0	13	0	http://data.europa.eu/esco/occupation/7cdeb653-8f3d-4921-832b-b95f9d700a86
3131.3.3	3131	0	0	17	0	http://data.europa.eu/esco/occupation/16b974f4-cb8c-436c-8c05-a16957c40131
3131.3.4	3131	0	0	17	0	http://data.europa.eu/esco/occupation/c3959398-a5d7-4b26-abcf-ef7af87e5822
3131.3.5	3131	0	0	13	0	http://data.europa.eu/esco/occupation/12938d1a-eeb2-4b1e-a22b-f0bebeadfb73
3131.3.6	3131	0.0833333	1.28394	24	2	http://data.europa.eu/esco/occupation/b2eacfdf-5de5-4e8c-a8cb-3d32e201c210
3131.3.7	3131	0.0454545	0.700334	22	1	http://data.europa.eu/esco/occupation/f33a70bd-c5b6-495d-8e0c-5e2c6e56d93e
3131.3.8	3131	0	0	14	0	http://data.europa.eu/esco/occupation/6d823dbb-4008-4fb7-b98d-f9d934478647
3131.3.9	3131	0	0	11	0	http://data.europa.eu/esco/occupation/aac62c63-b6bf-4387-8ba3-75a487f25824
3132.1	3132	0	0	10	0	http://data.europa.eu/esco/occupation/3e626058-f669-4503-84ec-6ae1a6077a61
3132.2	3132	0.0714286	1.10052	14	1	http://data.europa.eu/esco/occupation/1b48fbd2-688f-4ba9-b430-86b2ae273724
3132.3	3132	0.0714286	1.10052	14	1	http://data.europa.eu/esco/occupation/fd6a1c18-b0ff-419f-a36a-e05957452d55
3132.4	3132	0.0769231	1.18518	13	1	http://data.europa.eu/esco/occupation/d43e9693-7087-412c-b54c-e9068012630a
3132.5	3132	0.153846	2.37036	13	2	http://data.europa.eu/esco/occupation/d99e2022-cbe1-4aaa-8f9d-7db129d61f0c
3132.6	3132	0	0	12	0	http://data.europa.eu/esco/occupation/7f800e7d-9d86-406a-9116-b5eca7526869
3132.7	3132	0	0	29	0	http://data.europa.eu/esco/occupation/1ab184b6-de00-4476-ba1d-c6a71c668be3
3133.1	3133	0.0666667	1.02716	15	1	http://data.europa.eu/esco/occupation/a241eff8-309b-43ae-8890-ac4cfbd3067c
3133.1.1	3133	0	0	8	0	http://data.europa.eu/esco/occupation/235ce16a-1ef7-4535-a82e-e371213c392b
3133.1.2	3133	0	0	13	0	http://data.europa.eu/esco/occupation/6eb85dd0-1188-4081-bf54-1345fb5de3ca
3133.1.3	3133	0.111111	1.71193	9	1	http://data.europa.eu/esco/occupation/b21aac17-8237-4264-bc2c-0e315346fd8f
3133.1.4	3133	0	0	15	0	http://data.europa.eu/esco/occupation/cbdbe324-81fe-48da-a8f7-0106dd94a05b
3133.1.5	3133	0.0833333	1.28394	12	1	http://data.europa.eu/esco/occupation/f1c8c186-bef9-4d72-9257-90fc4f992ab7
3134.1	3134	0	0	9	0	http://data.europa.eu/esco/occupation/47ae3ed9-e03c-450e-9ea8-aab317545adc
3134.2	3134	0	0	15	0	http://data.europa.eu/esco/occupation/d26a941d-443a-4301-a648-3cb3a4427775
3134.3	3134	0	0	9	0	http://data.europa.eu/esco/occupation/217e7ae2-605d-4225-afd2-6319c2408116
3134.4	3134	0.0714286	1.10052	14	1	http://data.europa.eu/esco/occupation/026a5233-cad9-4b1d-8852-22c2685ab34e
3134.5	3134	0.0714286	1.10052	14	1	http://data.europa.eu/esco/occupation/7afeee90-5672-470d-b061-24ffaafb2fc9
3135.1	3135	0	0	10	0	http://data.europa.eu/esco/occupation/528e63a7-91be-4477-be2f-69ce82deb726
3139.1	3139	0.0909091	1.40067	11	1	http://data.europa.eu/esco/occupation/869e3a85-6e4c-4e3c-b14f-a8399c1abd2d
3139.1.1	3139	0.0714286	1.10052	14	1	http://data.europa.eu/esco/occupation/f444e8ec-5eed-4777-866e-7127aa06ce4f
3139.2	3139	0.166667	2.56789	12	2	http://data.europa.eu/esco/occupation/5001506f-dd7d-4801-92ac-6f7e93b45133
3139.3	3139	0.0714286	1.10052	14	1	http://data.europa.eu/esco/occupation/d0d7d777-073f-4c33-8f27-1d4a0e8e626f
3141.1	3141	0.25	3.85183	12	3	http://data.europa.eu/esco/occupation/0da75680-fbf9-44d8-802a-ac12eb425a34
3141.2	3141	0.142857	2.20105	14	2	http://data.europa.eu/esco/occupation/4fef1907-cf82-413b-841a-02ef57e299a6
3141.2.1	3141	0.0526316	0.810912	19	1	http://data.europa.eu/esco/occupation/f3b99acc-b212-45cf-bb4f-7b83cc6f0d71
3141.2.2	3141	0.0526316	0.810912	19	1	http://data.europa.eu/esco/occupation/95324a4a-a5ea-4d89-8ede-4422ccb46a28
3141.2.3	3141	0.0588235	0.906314	17	1	http://data.europa.eu/esco/occupation/31cc4199-703c-4f8a-9b46-a2070a6d35df
3141.2.4	3141	0.0526316	0.810912	19	1	http://data.europa.eu/esco/occupation/2c5ae1b4-c3ca-4882-b7ce-e346ae5b5b00
3141.2.5	3141	0.0526316	0.810912	19	1	http://data.europa.eu/esco/occupation/ff4c28e2-66b1-4ae7-9053-fba8ec3428be
3142.1	3142	0.4	6.16293	10	4	http://data.europa.eu/esco/occupation/1f8314c2-01bd-4af4-babc-04d7034591b8
3142.1.1	3142	0.05	0.770367	20	1	http://data.europa.eu/esco/occupation/f9cbdeb4-1559-4d45-b2d7-edf8aebe400b
3142.1.2	3142	0	0	34	0	http://data.europa.eu/esco/occupation/ac036ea7-883a-4265-96d5-c02bbe6667e1
3142.1.3	3142	0	0	16	0	http://data.europa.eu/esco/occupation/b9e51ff4-d7fb-4653-bc72-65086ffc6e65
3143.1	3143	0	0	19	0	http://data.europa.eu/esco/occupation/fbf3aefb-70ff-440b-8724-bac3ed5e2c93
3151.1	3151	0.0454545	0.700334	22	1	http://data.europa.eu/esco/occupation/340b04fd-6312-47e5-80ff-28222a343864
3151.2	3151	0.0434783	0.669884	23	1	http://data.europa.eu/esco/occupation/cd19e8d1-6abd-4c99-a9bb-85e7c30aca31
3151.3	3151	0	0	26	0	http://data.europa.eu/esco/occupation/9dbbeb2c-0d51-4c03-8ef6-8dfa7360db22
3151.4	3151	0	0	26	0	http://data.europa.eu/esco/occupation/6ce86c90-36cc-43ef-a1e0-885d8151f976
3152.1	3152	0	0	21	0	http://data.europa.eu/esco/occupation/e3df1f82-3df9-41e5-8487-635e184653d1
3152.2	3152	0.0196078	0.302105	51	1	http://data.europa.eu/esco/occupation/6474e4d4-e3a6-4e88-83ee-971ebbf954e9
3152.3	3152	0	0	21	0	http://data.europa.eu/esco/occupation/1ff5cf0d-e81f-4287-ba00-096816b16777
3152.4	3152	0	0	32	0	http://data.europa.eu/esco/occupation/f2a416b8-c7e4-49ee-964d-a49f6af79b84
3152.5	3152	0.0196078	0.302105	51	1	http://data.europa.eu/esco/occupation/ee646fa1-3f09-4e43-9275-3aa958ca00ae
3153.1	3153	0	0	31	0	http://data.europa.eu/esco/occupation/81a1e1f5-cce3-444d-bfc3-9771236d57cd
3153.2	3153	0.0434783	0.669884	23	1	http://data.europa.eu/esco/occupation/9a4ba556-e72b-49c2-834c-d6a03a2fc906
3153.2.1	3153	0.0232558	0.35831	43	1	http://data.europa.eu/esco/occupation/807a1ac3-4f56-41f3-a68c-d653d558eb0a
3153.2.2	3153	0.0243902	0.375789	41	1	http://data.europa.eu/esco/occupation/523ab5a0-5e72-418d-9d61-a6126a446123
3153.2.2.1	3153	0.0277778	0.427982	36	1	http://data.europa.eu/esco/occupation/522c55ca-ee4a-407d-9fc6-f810c5266523
3153.2.3	3153	0.05	0.770367	20	1	http://data.europa.eu/esco/occupation/b3b32930-05f0-4b2e-93bf-34d1e3f89a3b
3153.2.4	3153	0.025641	0.39506	39	1	http://data.europa.eu/esco/occupation/476420bb-2577-4f79-ad32-186f19c4fd02
3153.2.5	3153	0.03125	0.481479	32	1	http://data.europa.eu/esco/occupation/8a42240b-2b5c-4f6f-8787-f0547fbc46c5
3153.2.6	3153	0.0357143	0.550262	28	1	http://data.europa.eu/esco/occupation/d48d4949-73a2-40d7-8350-329cda6b5a9a
3153.3	3153	0.222222	3.42385	18	4	http://data.europa.eu/esco/occupation/d4edb527-2e5d-440c-9f8c-cd5caa9cc4d6
3153.4	3153	0.193548	2.98207	31	6	http://data.europa.eu/esco/occupation/27a88c48-1d09-4a8c-a82a-a61ea16476d9
3154.1	3154	0	0	33	0	http://data.europa.eu/esco/occupation/3c2da05f-eb24-41f7-8307-46c96660fee0
3154.1.1	3154	0.166667	2.56789	12	2	http://data.europa.eu/esco/occupation/4be03a63-0423-4e50-acbf-aec405bb0741
3154.1.2	3154	0.333333	5.13578	18	6	http://data.europa.eu/esco/occupation/f470b785-643c-46f9-8b31-6085427ab7b8
3154.1.3	3154	0	0	37	0	http://data.europa.eu/esco/occupation/9967986b-570d-4db1-a179-aad7d1623ea8
3154.2	3154	0.0869565	1.33977	23	2	http://data.europa.eu/esco/occupation/b0473a10-e3de-480c-a841-171f2356a074
3154.3	3154	0	0	18	0	http://data.europa.eu/esco/occupation/e53e1bd8-7316-4fab-9338-c6a66f50e5b7
3155.1	3155	0	0	15	0	http://data.europa.eu/esco/occupation/0022f466-426c-41a4-ac96-a235c945cf97
3211.1	3211	0	0	16	0	http://data.europa.eu/esco/occupation/57a73b7c-cf10-4852-b067-c25833fa149e
3211.2	3211	0.0192308	0.296295	52	1	http://data.europa.eu/esco/occupation/e139b0a3-3bc5-4c33-bfbf-51ac20ac12fa
3212.1	3212	0.0337079	0.519348	89	3	http://data.europa.eu/esco/occupation/2e8820ba-5b2d-4572-92a1-942dbd02a6d6
3212.1.1	3212	0	0	31	0	http://data.europa.eu/esco/occupation/4a5b3686-eea4-4ba0-b446-33f7b6a95aed
3212.1.2	3212	0	0	33	0	http://data.europa.eu/esco/occupation/d117ef65-b253-4f04-bc85-353ef853443a
3212.2	3212	0.111111	1.71193	27	3	http://data.europa.eu/esco/occupation/0044c991-c26f-4261-a213-4bd1c0564a4c
3213.1	3213	0.0714286	1.10052	42	3	http://data.europa.eu/esco/occupation/c1a86d6d-7785-43e1-994b-958eba58fff7
3213.2	3213	0.0789474	1.21637	38	3	http://data.europa.eu/esco/occupation/7b74626d-b487-48a1-9e80-47faf9928210
3214.1	3214	0.1	1.54073	10	1	http://data.europa.eu/esco/occupation/521bbfd5-c179-46e3-879b-e74bd6db367c
3214.2	3214	0.0434783	0.669884	23	1	http://data.europa.eu/esco/occupation/76bded28-876a-40b2-9efb-3123c8f14cf6
3214.3	3214	0.130435	2.00965	23	3	http://data.europa.eu/esco/occupation/929b5c9d-2fbf-44f2-980d-2ac6c0dc212f
3214.3.1	3214	0.0588235	0.906314	17	1	http://data.europa.eu/esco/occupation/500b7b14-507c-4c49-816d-c1d0b05b85e4
3222.1	3222	0	0	32	0	http://data.europa.eu/esco/occupation/30194ac4-93b8-4450-8a15-f6f7cbe351cb
3230.1	3230	0.0384615	0.59259	26	1	http://data.europa.eu/esco/occupation/463558cd-6e02-43a8-a675-d4e65af70431
3240.1	3240	0	0	22	0	http://data.europa.eu/esco/occupation/289c7385-2342-4a4e-b0b1-7b2e977aea79
3240.2	3240	0	0	31	0	http://data.europa.eu/esco/occupation/99ebf2c2-1811-4c77-b2e6-7008cba29ea0
3240.2.1	3240	0.0416667	0.641972	24	1	http://data.europa.eu/esco/occupation/15cc27b1-7358-48ed-9fb8-69ffe9f1fc98
3240.2.2	3240	0	0	20	0	http://data.europa.eu/esco/occupation/319f9864-7f13-4b0c-a827-d50295e239ad
3240.2.3	3240	0.0555556	0.855963	18	1	http://data.europa.eu/esco/occupation/32ef07df-1b0a-439a-916e-8289eb9f4895
3240.2.4	3240	0.0217391	0.334942	46	1	http://data.europa.eu/esco/occupation/24f1eb3a-e99c-4c38-9bda-ba2ba6bf9fa4
3251.1	3251	0.0277778	0.427982	36	1	http://data.europa.eu/esco/occupation/bdc74965-1d1a-4f8e-a490-9cf71f494e02
3251.2	3251	0.03125	0.481479	32	1	http://data.europa.eu/esco/occupation/d18deca3-3063-4970-9ddc-e3c70404a28c
3252.1	3252	0.266667	4.10862	30	8	http://data.europa.eu/esco/occupation/14eb2c85-fce5-40b6-bcd0-46ac99994b0d
3252.1.1	3252	0.0833333	1.28394	12	1	http://data.europa.eu/esco/occupation/6219f0ef-6414-4d01-9221-41ac25dcb409
3252.2	3252	0.233333	3.59505	30	7	http://data.europa.eu/esco/occupation/983c2816-a339-4817-97f4-151a9ff3e64d
3252.3	3252	0.5	7.70367	16	8	http://data.europa.eu/esco/occupation/32ac76f6-20a0-469e-8cac-e68634087dd3
3252.4	3252	0.181818	2.80133	11	2	http://data.europa.eu/esco/occupation/92be1fac-97c4-4d4d-ada7-f6aa07d6f316
3253.1	3253	0.0714286	1.10052	14	1	http://data.europa.eu/esco/occupation/c7ad889f-10fc-4346-b740-bd479ad82b47
3253.1.1	3253	0	0	23	0	http://data.europa.eu/esco/occupation/b560456a-bc4d-41a9-94c8-bf8636147246
3254.1	3254	0.0377358	0.581409	53	2	http://data.europa.eu/esco/occupation/6e0e068b-cd5c-4400-8899-54056087fa14
3254.1.1	3254	0.0384615	0.59259	26	1	http://data.europa.eu/esco/occupation/1084e2d6-b153-4090-8065-c9231f71d4f0
3255.1	3255	0	0	21	0	http://data.europa.eu/esco/occupation/9487f835-b5a9-4742-8ecf-35520911e28c
3255.2	3255	0.1	1.54073	40	4	http://data.europa.eu/esco/occupation/f88124d7-ee7e-4d21-9036-0658b496c119
3255.3	3255	0	0	22	0	http://data.europa.eu/esco/occupation/b01affdd-c8a9-4121-bc50-a5be17f014eb
3255.4	3255	0	0	30	0	http://data.europa.eu/esco/occupation/ceda6443-e1dd-4890-b018-42318e3abac2
3256.1	3256	0.0681818	1.0505	44	3	http://data.europa.eu/esco/occupation/0c041d1e-1841-4acb-b0a1-2c387a61bf65
3257.1	3257	0	0	15	0	http://data.europa.eu/esco/occupation/a092cb70-f3e3-4224-98a3-b97c0114de77
3257.2	3257	0.0285714	0.44021	35	1	http://data.europa.eu/esco/occupation/c872187a-079b-413b-8503-7b5dd92abb88
3257.3	3257	0	0	39	0	http://data.europa.eu/esco/occupation/7d8b3c73-20f8-467e-91e4-00378673a2cd
3257.4	3257	0	0	12	0	http://data.europa.eu/esco/occupation/a41acf2b-fb87-496f-aec3-7c5fdc5e9211
3257.4.1	3257	0	0	17	0	http://data.europa.eu/esco/occupation/b3867d0a-e902-4d88-b0c2-3e0d2cf35c83
3257.4.2	3257	0	0	14	0	http://data.europa.eu/esco/occupation/de0856fe-21fa-46d6-88ee-f99d3b4946bc
3257.5	3257	0	0	12	0	http://data.europa.eu/esco/occupation/673f3266-ab1a-447d-9b28-fc5838dc07e3
3257.5.1	3257	0	0	14	0	http://data.europa.eu/esco/occupation/43d49e27-302b-439d-bce6-86555527edb5
3257.6	3257	0.047619	0.733683	21	1	http://data.europa.eu/esco/occupation/1b422c31-f242-46b5-bbdc-aa63885e4b5c
3258.1	3258	0	0	33	0	http://data.europa.eu/esco/occupation/64e909ad-1bd0-493c-a8dc-1afbed0c9c2f
3258.2	3258	0.0136986	0.211059	73	1	http://data.europa.eu/esco/occupation/0b5dfc02-b825-4445-811d-d39ed442657e
3259.1	3259	0	0	36	0	http://data.europa.eu/esco/occupation/16e65196-3449-4c88-b379-0aa98f43db2b
3259.2	3259	0	0	22	0	http://data.europa.eu/esco/occupation/d1b8c046-3867-423a-84fd-41f7be3a6d29
3259.3	3259	0.25	3.85183	16	4	http://data.europa.eu/esco/occupation/66ca3643-e6f3-4c75-9300-40d813185b3e
3259.4	3259	0.0833333	1.28394	24	2	http://data.europa.eu/esco/occupation/c56bb750-db0b-487b-89f4-82dee6dcab09
3259.5	3259	0.0344828	0.531287	29	1	http://data.europa.eu/esco/occupation/68bc2af1-96ea-4ec2-8b2f-5cde76472135
3259.6	3259	0.0769231	1.18518	26	2	http://data.europa.eu/esco/occupation/a7198837-139d-49c7-8fd0-eb8d8c1ee844
3259.7	3259	0	0	16	0	http://data.europa.eu/esco/occupation/7b8b6118-6876-4a71-81a6-4b5fa9bfa221
3259.8	3259	0	0	14	0	http://data.europa.eu/esco/occupation/abae06d8-525f-4a2d-8bbd-67b559aad8f2
3311.1	3311	0	0	21	0	http://data.europa.eu/esco/occupation/e20eee17-4876-4f21-a0cb-5d7f40c63cd8
3311.2	3311	0.125	1.92592	16	2	http://data.europa.eu/esco/occupation/c01cdf85-3ce0-4d12-ae86-e4e63493fafa
3311.2.1	3311	0	0	13	0	http://data.europa.eu/esco/occupation/fadb09c5-db84-4240-9fd6-68b4c0abeed5
3311.2.2	3311	0.136364	2.101	22	3	http://data.europa.eu/esco/occupation/3f277813-3cab-4c5d-bfeb-613e449b31c5
3311.2.3	3311	0	0	17	0	http://data.europa.eu/esco/occupation/c9839843-6cac-4564-8aa7-de4a5b9b62e1
3311.2.4	3311	0.05	0.770367	20	1	http://data.europa.eu/esco/occupation/c0463fbe-7914-48ac-84ec-abaee1a7f292
3311.2.4.1	3311	0	0	14	0	http://data.europa.eu/esco/occupation/8a3498c7-470a-4067-b48e-f330d9b702e8
3311.2.5	3311	0	0	17	0	http://data.europa.eu/esco/occupation/8ec6b513-3d44-4e94-b187-d55734a587a4
3311.3	3311	0.0625	0.962959	16	1	http://data.europa.eu/esco/occupation/60bc7374-9fa1-4bbd-b936-2676fca0bfb6
3311.3.1	3311	0.0625	0.962959	16	1	http://data.europa.eu/esco/occupation/1f305576-f57c-42c7-a139-728c72393cd4
3311.3.2	3311	0	0	13	0	http://data.europa.eu/esco/occupation/05a06850-d465-481e-9d68-792d4ad1da3e
3311.3.3	3311	0	0	10	0	http://data.europa.eu/esco/occupation/fc81b573-e0ea-4466-8560-c2bb278c314a
3311.3.4	3311	0	0	16	0	http://data.europa.eu/esco/occupation/4bc4170d-f4df-44e4-a3be-394242ae3017
3311.3.5	3311	0	0	14	0	http://data.europa.eu/esco/occupation/3b6d4443-4518-4fb3-ae44-188a958e328d
3312.1	3312	0	0	21	0	http://data.europa.eu/esco/occupation/5e4d156a-1f05-4b2c-b0f0-5abb82d52ed6
3312.2	3312	0.111111	1.71193	18	2	http://data.europa.eu/esco/occupation/1a87e487-6761-4374-b6db-100ac5a9ad5a
3312.2.1	3312	0.1875	2.88888	16	3	http://data.europa.eu/esco/occupation/075e4d25-74b3-46fb-9b6e-6b53cdb196e7
3312.3	3312	0.0714286	1.10052	28	2	http://data.europa.eu/esco/occupation/32fafe2c-0099-4852-889e-46614ce9a9ae
3312.4	3312	0.166667	2.56789	30	5	http://data.europa.eu/esco/occupation/b3ce981c-5b32-4de2-8e53-502a6357b2bc
3312.5	3312	0.0714286	1.10052	14	1	http://data.europa.eu/esco/occupation/8e185c49-704e-49c0-8584-a7e0b618f628
3312.6	3312	0	0	12	0	http://data.europa.eu/esco/occupation/ab5a5073-453c-4a93-aff7-345a19f8b954
3312.7	3312	0.0909091	1.40067	11	1	http://data.europa.eu/esco/occupation/c227dcff-dd84-487e-a171-da3d919129bb
3313.1	3313	0.1	1.54073	20	2	http://data.europa.eu/esco/occupation/bfe142b9-a049-4d41-89c4-fd2f34ac56b6
3313.2	3313	0.0555556	0.855963	18	1	http://data.europa.eu/esco/occupation/c3aae59e-1441-4b3e-bdd1-6da50dc7cf42
3313.3	3313	0	0	8	0	http://data.europa.eu/esco/occupation/bb4ca5c1-879d-44e8-840d-24f320206bff
3314.1	3314	0	0	10	0	http://data.europa.eu/esco/occupation/160c1469-bbb6-48d3-b2a7-db8b30d724b5
3314.2	3314	0.214286	3.30157	14	3	http://data.europa.eu/esco/occupation/d2e63d7e-2605-4af1-bb7d-b1ed9ad08825
3315.1	3315	0.0666667	1.02716	15	1	http://data.europa.eu/esco/occupation/2339733d-5a37-4031-b587-db28848e4958
3315.2	3315	0	0	11	0	http://data.europa.eu/esco/occupation/f87779ae-7389-44e7-b155-16e87904857e
3315.3	3315	0.105263	1.62182	19	2	http://data.europa.eu/esco/occupation/01a83071-6533-4675-b2da-f0c6d02669f5
3315.4	3315	0	0	13	0	http://data.europa.eu/esco/occupation/a2b81132-2147-4c8e-b250-e6290ed906ea
3315.5	3315	0	0	21	0	http://data.europa.eu/esco/occupation/e91bc34c-0c4f-4ac9-8e2f-8f337d75f9ca
3315.6	3315	0	0	8	0	http://data.europa.eu/esco/occupation/e93b3b49-12e1-4b47-991c-dd4b0aec17d8
3315.7	3315	0.0666667	1.02716	15	1	http://data.europa.eu/esco/occupation/afc5a0f4-42e5-4bfb-910c-2b54b44f99c5
3315.8	3315	0.0909091	1.40067	11	1	http://data.europa.eu/esco/occupation/bbefa1b2-521e-4d87-a7ad-9bbd0b32e271
3321.1	3321	0	0	18	0	http://data.europa.eu/esco/occupation/a198de8c-24b1-4002-982f-a57ae6d6c19c
3321.2	3321	0	0	14	0	http://data.europa.eu/esco/occupation/7bcafcd7-3f35-4a72-849c-c92b334927fd
3321.3	3321	0.05	0.770367	20	1	http://data.europa.eu/esco/occupation/e937449a-d9e0-4ab7-9ea5-4d3ac673be6d
3321.3.1	3321	0	0	12	0	http://data.europa.eu/esco/occupation/4975c4cc-a89f-4ea8-82aa-501258dfb2f9
3322.1	3322	0.1	1.54073	30	3	http://data.europa.eu/esco/occupation/14031d4a-6e99-442f-b4fe-18262b6432b2
3322.1.1	3322	0	0	14	0	http://data.europa.eu/esco/occupation/4c6b3657-316e-43b5-872a-ea763411190d
3322.1.2	3322	0	0	19	0	http://data.europa.eu/esco/occupation/ff3a164d-4045-4511-a472-49093dabf9fc
3323.1	3323	0	0	7	0	http://data.europa.eu/esco/occupation/cc844eb8-c81d-40ff-af3d-119700e60f23
3323.2	3323	0.0526316	0.810912	19	1	http://data.europa.eu/esco/occupation/29fa406d-de89-4515-be8d-0fe7bda993f1
3323.2.1	3323	0	0	20	0	http://data.europa.eu/esco/occupation/095169ac-feee-4fcf-bff7-222ab6d84bc4
3323.2.2	3323	0	0	19	0	http://data.europa.eu/esco/occupation/bb95ef58-9139-4967-bfc1-da8386a4e672
3323.2.3	3323	0.05	0.770367	20	1	http://data.europa.eu/esco/occupation/dbdc9f7b-31c6-4f21-a9c5-48253bb69c08
3323.2.4	3323	0	0	9	0	http://data.europa.eu/esco/occupation/fd1c4e94-25aa-4020-b0ef-0cf5aaf2e4d2
3323.3	3323	0	0	9	0	http://data.europa.eu/esco/occupation/9b3c6dd8-4d3b-4a12-8bb8-55bb2e92c3a6
3323.4	3323	0.0344828	0.531287	29	1	http://data.europa.eu/esco/occupation/d08b4700-758c-467d-ab77-d5a8029c4070
3323.5	3323	0	0	17	0	http://data.europa.eu/esco/occupation/c3dc576e-2a58-4481-9b6f-9853067af8ea
3324.1	3324	0	0	14	0	http://data.europa.eu/esco/occupation/2af80b12-a73a-4cc2-8af1-d26a1e60738d
3324.1.1	3324	0	0	11	0	http://data.europa.eu/esco/occupation/94adbb11-1c90-4092-ae91-781e8a55865d
3324.1.2	3324	0.0909091	1.40067	11	1	http://data.europa.eu/esco/occupation/e40e4a07-4246-4c6f-a51c-89d35b6fe75e
3324.2	3324	0	0	12	0	http://data.europa.eu/esco/occupation/e4cdfa86-c3b1-41f1-a4e2-384c73d03bd3
3324.3	3324	0	0	24	0	http://data.europa.eu/esco/occupation/4b72d306-9781-434d-8522-1fcaf892cdce
3324.4	3324	0.111111	1.71193	18	2	http://data.europa.eu/esco/occupation/3ac7fbb4-91b2-4d4d-abc8-7a6c55ed648f
3324.4.1	3324	0.105263	1.62182	19	2	http://data.europa.eu/esco/occupation/eb6e7100-446f-407c-a764-2d65f3ffc7eb
3324.4.10	3324	0.105263	1.62182	19	2	http://data.europa.eu/esco/occupation/a0872ef2-ecf2-476d-8390-3e81ae45a411
3324.4.11	3324	0.105263	1.62182	19	2	http://data.europa.eu/esco/occupation/2dcd3361-4c9b-4feb-a561-62257d6b31dd
3324.4.12	3324	0.105263	1.62182	19	2	http://data.europa.eu/esco/occupation/2ee57107-08c6-4963-bdde-f2ee514e06d5
3324.4.13	3324	0.105263	1.62182	19	2	http://data.europa.eu/esco/occupation/f3da16bd-157d-4a48-8a49-33809a8b5d96
3324.4.14	3324	0.105263	1.62182	19	2	http://data.europa.eu/esco/occupation/fd882949-aad7-42ff-825e-00d49a5ec469
3324.4.15	3324	0.105263	1.62182	19	2	http://data.europa.eu/esco/occupation/6648103b-6984-4880-b8c3-eacb9b0d2bc9
3324.4.16	3324	0.105263	1.62182	19	2	http://data.europa.eu/esco/occupation/a5a4e4d6-e705-4b38-96b5-225f8ab01f2c
3324.4.17	3324	0.105263	1.62182	19	2	http://data.europa.eu/esco/occupation/3f0093ab-651b-401a-b542-bba84ff46deb
3324.4.18	3324	0.105263	1.62182	19	2	http://data.europa.eu/esco/occupation/1739b07b-7e8f-4dcb-bc59-b5ae18f30077
3324.4.19	3324	0.105263	1.62182	19	2	http://data.europa.eu/esco/occupation/de50b422-8700-4153-955c-131c3d277738
3324.4.2	3324	0.105263	1.62182	19	2	http://data.europa.eu/esco/occupation/8c0524b8-f878-4c68-8293-698d07c1807c
3324.4.20	3324	0.0909091	1.40067	22	2	http://data.europa.eu/esco/occupation/650c4c7b-8cd8-4671-a38e-6e37e45e0c8e
3324.4.21	3324	0.105263	1.62182	19	2	http://data.europa.eu/esco/occupation/98fa571c-dc8f-438f-909f-f426ec322c72
3324.4.22	3324	0.105263	1.62182	19	2	http://data.europa.eu/esco/occupation/58db35e3-fe1f-44d2-8a9e-ab652fc1cec2
3324.4.23	3324	0.105263	1.62182	19	2	http://data.europa.eu/esco/occupation/b94e2f4c-6604-46a9-bc72-160fc9d2cf36
3324.4.24	3324	0.105263	1.62182	19	2	http://data.europa.eu/esco/occupation/aaeb2402-2ab3-411f-9a44-8ff4dd092de6
3324.4.25	3324	0.105263	1.62182	19	2	http://data.europa.eu/esco/occupation/a486b6eb-207c-4aae-ad0b-397d0744b16f
3324.4.26	3324	0.105263	1.62182	19	2	http://data.europa.eu/esco/occupation/7fddf2b5-1ba7-4327-86f9-e5da8ddb28a6
3324.4.27	3324	0.105263	1.62182	19	2	http://data.europa.eu/esco/occupation/0a7b874b-e5c0-4dea-8b88-dadba9efee1d
3324.4.28	3324	0.105263	1.62182	19	2	http://data.europa.eu/esco/occupation/484ca14a-8e11-4ae1-ba9c-901cd86df56b
3324.4.29	3324	0.105263	1.62182	19	2	http://data.europa.eu/esco/occupation/6c2b32b4-2f62-4288-a359-3406022c3610
3324.4.3	3324	0.105263	1.62182	19	2	http://data.europa.eu/esco/occupation/e0904e3f-d3e7-4313-8ff9-3facf9fce70d
3324.4.30	3324	0.105263	1.62182	19	2	http://data.europa.eu/esco/occupation/6e6b62d7-4c9c-482a-9d59-7e20de0d8527
3324.4.31	3324	0.105263	1.62182	19	2	http://data.europa.eu/esco/occupation/a1ccbfc4-3afd-4408-8e5a-41832cdef511
3324.4.32	3324	0.105263	1.62182	19	2	http://data.europa.eu/esco/occupation/c871b431-2bef-4824-a504-50b60cf633f7
3324.4.33	3324	0.105263	1.62182	19	2	http://data.europa.eu/esco/occupation/789a1a35-8e03-42da-857f-4216c4d2ac68
3324.4.34	3324	0.105263	1.62182	19	2	http://data.europa.eu/esco/occupation/8022c821-1ed0-414e-b440-63cc88943a89
3324.4.35	3324	0.1	1.54073	20	2	http://data.europa.eu/esco/occupation/d372e2e4-714a-4127-bb82-6b53eb817410
3324.4.4	3324	0.105263	1.62182	19	2	http://data.europa.eu/esco/occupation/c7ffc270-7bd2-4bb1-a51a-4766170d7935
3324.4.5	3324	0.105263	1.62182	19	2	http://data.europa.eu/esco/occupation/933a0762-1201-4855-909c-94403f6867a9
3324.4.6	3324	0.105263	1.62182	19	2	http://data.europa.eu/esco/occupation/ceb1a21b-a6d5-49eb-a3f3-d53fec25d5f8
3324.4.7	3324	0.105263	1.62182	19	2	http://data.europa.eu/esco/occupation/6fc25650-e69b-43c7-b4d5-3ca95acd7696
3324.4.8	3324	0.157895	2.43274	19	3	http://data.europa.eu/esco/occupation/35d4ab0d-5a2a-4ed8-b8ba-7169314168f5
3324.4.9	3324	0.105263	1.62182	19	2	http://data.europa.eu/esco/occupation/5a2d0031-5dfd-46e8-8eb4-cf1d03876940
3331.1	3331	0	0	11	0	http://data.europa.eu/esco/occupation/a3ef0728-7540-4676-ad18-cf0a7913b3ce
3331.2	3331	0	0	25	0	http://data.europa.eu/esco/occupation/39803100-c338-4f01-ad2c-085d488920ca
3331.2.1	3331	0.0384615	0.59259	26	1	http://data.europa.eu/esco/occupation/61b859ed-24d8-48cf-9c1b-67d7a6c62bb5
3331.2.1.1	3331	0.0454545	0.700334	22	1	http://data.europa.eu/esco/occupation/916d989e-0c5b-4c35-8d43-62ba65bebd30
3331.2.1.10	3331	0.047619	0.733683	21	1	http://data.europa.eu/esco/occupation/e763dfa6-924d-493b-892a-6435e0cffe70
3331.2.1.11	3331	0.0454545	0.700334	22	1	http://data.europa.eu/esco/occupation/d694b54f-208a-4154-9fe1-d3d335992467
3331.2.1.12	3331	0.04	0.616293	25	1	http://data.europa.eu/esco/occupation/b789dae6-6c77-4f46-9253-098c424c92f2
3331.2.1.13	3331	0.0416667	0.641972	24	1	http://data.europa.eu/esco/occupation/3f2e63fb-dc50-4370-9f6a-85ddc338dcde
3331.2.1.14	3331	0.04	0.616293	25	1	http://data.europa.eu/esco/occupation/39b4e367-94b5-49fe-bcd7-4b116865ca59
3331.2.1.15	3331	0.0454545	0.700334	22	1	http://data.europa.eu/esco/occupation/99d97310-29ea-443e-96a1-892c8d86ce54
3331.2.1.16	3331	0.0434783	0.669884	23	1	http://data.europa.eu/esco/occupation/3ae7c42b-7929-402f-bcbc-882b8679abf4
3331.2.1.17	3331	0.0454545	0.700334	22	1	http://data.europa.eu/esco/occupation/f97dedb0-da68-4fc3-8bcc-3f4025ccacd3
3331.2.1.18	3331	0.047619	0.733683	21	1	http://data.europa.eu/esco/occupation/64421dde-df97-4c42-a25a-b3bc55b39ad6
3331.2.1.19	3331	0.0416667	0.641972	24	1	http://data.europa.eu/esco/occupation/8099a96a-753b-49fc-a36a-d70b8aa9fdcf
3331.2.1.2	3331	0.0416667	0.641972	24	1	http://data.europa.eu/esco/occupation/322635c9-3d93-4280-a359-0b693df21e93
3331.2.1.20	3331	0.0384615	0.59259	26	1	http://data.europa.eu/esco/occupation/b53209fa-ba54-4a7a-b71c-bcc8014053ec
3331.2.1.21	3331	0.0434783	0.669884	23	1	http://data.europa.eu/esco/occupation/ef937393-3382-438d-b570-399d44b5a41c
3331.2.1.22	3331	0.0384615	0.59259	26	1	http://data.europa.eu/esco/occupation/33cd8ff4-62f2-4a3f-b053-6e009ecef6da
3331.2.1.23	3331	0.0434783	0.669884	23	1	http://data.europa.eu/esco/occupation/e7117cdc-ee3d-45b0-9680-6b3a60c7c9b3
3331.2.1.24	3331	0.0454545	0.700334	22	1	http://data.europa.eu/esco/occupation/ba1e5427-46e0-4b6c-b196-5312d136dd3b
3331.2.1.25	3331	0.047619	0.733683	21	1	http://data.europa.eu/esco/occupation/621b7aa1-b678-49ee-8caa-91b496f8bc5b
3331.2.1.26	3331	0.047619	0.733683	21	1	http://data.europa.eu/esco/occupation/c143d51a-5267-41a8-a73b-9022cf74c495
3331.2.1.27	3331	0.0416667	0.641972	24	1	http://data.europa.eu/esco/occupation/ddac39cf-5d8b-416a-b24b-9ce3a8a4a668
3331.2.1.28	3331	0.0416667	0.641972	24	1	http://data.europa.eu/esco/occupation/98588703-5f5c-41c6-a240-3411b6518b83
3331.2.1.29	3331	0.04	0.616293	25	1	http://data.europa.eu/esco/occupation/72d4b5a3-5458-41e5-8b4e-cb4fb3fd0fbc
3331.2.1.3	3331	0.04	0.616293	25	1	http://data.europa.eu/esco/occupation/3d2637f9-e56a-4769-b3a9-e413f95c20db
3331.2.1.30	3331	0.0434783	0.669884	23	1	http://data.europa.eu/esco/occupation/f34cad67-3cd9-4d31-8dde-e439ac720136
3331.2.1.31	3331	0.0434783	0.669884	23	1	http://data.europa.eu/esco/occupation/e1fdd92c-46bd-45a0-8672-7f500c950cb0
3331.2.1.32	3331	0.0434783	0.669884	23	1	http://data.europa.eu/esco/occupation/d907b046-682b-45fa-bdd0-d2ed7a382670
3331.2.1.33	3331	0.0434783	0.669884	23	1	http://data.europa.eu/esco/occupation/d3ac4c05-79e2-42da-b8c6-e55765aee381
3331.2.1.34	3331	0.047619	0.733683	21	1	http://data.europa.eu/esco/occupation/891af43e-0946-4fa9-8115-a2b9be849cb0
3331.2.1.35	3331	0.0416667	0.641972	24	1	http://data.europa.eu/esco/occupation/31f49d76-b2e4-4313-aeba-90650258dda9
3331.2.1.4	3331	0.0416667	0.641972	24	1	http://data.europa.eu/esco/occupation/e95ea9ec-3ac6-4a2d-a3cc-f9e8829cf15e
3331.2.1.5	3331	0.047619	0.733683	21	1	http://data.europa.eu/esco/occupation/dc6c0b28-adf7-4558-a987-2ef1506ef2d1
3331.2.1.6	3331	0.0416667	0.641972	24	1	http://data.europa.eu/esco/occupation/aa8fdeff-ab03-4b99-bdba-2f7a1a5c8946
3331.2.1.7	3331	0.0384615	0.59259	26	1	http://data.europa.eu/esco/occupation/f3d2074e-3f44-45b0-b896-5ee5629a23c1
3331.2.1.8	3331	0.130435	2.00965	23	3	http://data.europa.eu/esco/occupation/83b30677-6468-4a04-b20c-15daf6bc8fb5
3331.2.1.9	3331	0.04	0.616293	25	1	http://data.europa.eu/esco/occupation/f738f568-b4ff-4f23-acb7-5f99d9a3b393
3331.2.2	3331	0	0	12	0	http://data.europa.eu/esco/occupation/8bc845cb-0702-47e4-aabc-4036032b0a8d
3331.3	3331	0.0625	0.962959	16	1	http://data.europa.eu/esco/occupation/56fa783a-cca4-42ef-8862-1fb6e43f215c
3332.1	3332	0.0625	0.962959	16	1	http://data.europa.eu/esco/occupation/84931290-ad27-45ad-b611-9556c5facbdb
3332.2	3332	0.0625	0.962959	16	1	http://data.europa.eu/esco/occupation/1b38a27d-ef98-4d9f-b1b2-8c109bf47e79
3332.2.1	3332	0.0666667	1.02716	30	2	http://data.europa.eu/esco/occupation/be54b8da-bc71-40f0-b150-45c5e0769375
3332.2.2	3332	0.0555556	0.855963	18	1	http://data.europa.eu/esco/occupation/6662e56e-bc3d-4d9b-bed2-79d510d7c4ff
3332.3	3332	0	0	12	0	http://data.europa.eu/esco/occupation/35bedc78-1c15-4db7-9c6d-c55e9b5c7b54
3333.1	3333	0	0	15	0	http://data.europa.eu/esco/occupation/42a96d07-1e1d-49ae-9399-c1f4be27ddea
3334.1	3334	0	0	28	0	http://data.europa.eu/esco/occupation/dd935705-d703-40ba-9ba7-2a8a2b7651b4
3334.2	3334	0.08	1.23259	25	2	http://data.europa.eu/esco/occupation/b915ab4a-f7b1-44bc-a5a4-585e91d31dfd
3334.2.1	3334	0.0666667	1.02716	15	1	http://data.europa.eu/esco/occupation/b42d8731-386b-4d34-a824-4b736feee1e5
3334.3	3334	0.05	0.770367	20	1	http://data.europa.eu/esco/occupation/8ec8df02-e9dd-43b7-b416-5846ae0414ab
3334.3.1	3334	0.117647	1.81263	17	2	http://data.europa.eu/esco/occupation/d261a6a4-7ea7-4295-a84e-f4b1a56990d7
3334.3.2	3334	0.214286	3.30157	14	3	http://data.europa.eu/esco/occupation/7e46c066-2b98-4eaf-bed6-9848c79902e0
3334.4	3334	0	0	24	0	http://data.europa.eu/esco/occupation/cee31c49-abe9-4f29-ad10-5eefe63f2a57
3334.5	3334	0.0625	0.962959	32	2	http://data.europa.eu/esco/occupation/0f5b4653-50b2-413a-826d-39d447480c21
3339.1	3339	0.0769231	1.18518	26	2	http://data.europa.eu/esco/occupation/f5332f2d-3119-4194-8b5c-d0a5d97f55ef
3339.2	3339	0	0	20	0	http://data.europa.eu/esco/occupation/f1ecc3c4-8212-4386-871a-6fda1b5b4d91
3339.3	3339	0	0	10	0	http://data.europa.eu/esco/occupation/5a8835bf-65c7-48e3-ab2f-7ad98b3fdb59
3339.4	3339	0	0	15	0	http://data.europa.eu/esco/occupation/21ae429f-a152-46a6-a73c-9ec65c7803f0
3339.5	3339	0	0	9	0	http://data.europa.eu/esco/occupation/1da55a33-09b3-4ac7-818e-2a0fea68cecc
3339.6	3339	0.0714286	1.10052	14	1	http://data.europa.eu/esco/occupation/2049d7ef-9ebe-41ae-b8b5-e97b77ee58a2
3339.7	3339	0.0769231	1.18518	13	1	http://data.europa.eu/esco/occupation/c85e39a4-2c40-413f-a171-45907ecdd599
3339.8	3339	0	0	21	0	http://data.europa.eu/esco/occupation/3ae4fd99-814a-4d06-a7db-5ee680c22e26
3341.1	3341	0.3	4.6222	20	6	http://data.europa.eu/esco/occupation/30ca97f4-a4fd-4189-a781-ac08f6b09b78
3341.2	3341	0.0588235	0.906314	17	1	http://data.europa.eu/esco/occupation/580c98d4-fb97-4597-864c-54140f058f1b
3341.3	3341	0.238095	3.66841	21	5	http://data.europa.eu/esco/occupation/6aa78e46-ce22-421f-8a75-e915ac63c9d0
3341.4	3341	0.0588235	0.906314	17	1	http://data.europa.eu/esco/occupation/9d2aae3e-cbfe-409f-86cc-7cef9cd0435a
3341.5	3341	0.5	7.70367	22	11	http://data.europa.eu/esco/occupation/af355ac4-dd89-44df-99a6-bba70202d6fe
3341.6	3341	0	0	15	0	http://data.europa.eu/esco/occupation/0deaceea-69d8-4304-bc80-0b3d0491a241
3341.7	3341	0.1875	2.88888	16	3	http://data.europa.eu/esco/occupation/6e6839b6-099c-4802-906e-7f2c8203ee69
3342.1	3342	0	0	7	0	http://data.europa.eu/esco/occupation/578470d7-1848-44cd-a769-96cdd64b2c37
3342.2	3342	0	0	10	0	http://data.europa.eu/esco/occupation/0264b794-3771-47aa-a675-78bf13b62ee7
3343.1	3343	0.263158	4.05456	19	5	http://data.europa.eu/esco/occupation/044d78cc-f62f-4532-83a5-8e04f2889652
3343.1.1	3343	0.125	1.92592	16	2	http://data.europa.eu/esco/occupation/ac60ed89-da6d-4f1a-93ee-1031789c7796
3343.1.2	3343	0.166667	2.56789	12	2	http://data.europa.eu/esco/occupation/55b4faa3-286f-4fc8-ac67-8bbb97d08820
3343.1.3	3343	0.142857	2.20105	7	1	http://data.europa.eu/esco/occupation/1d6fbb43-f4c7-4839-8099-55eae5d424a5
3343.1.4	3343	0.0666667	1.02716	15	1	http://data.europa.eu/esco/occupation/fcaab37b-ada2-4832-a2fd-9d64362e0280
3343.1.5	3343	0.0555556	0.855963	18	1	http://data.europa.eu/esco/occupation/c9b2b0a7-0adc-4ca7-bf7c-dc95e18aeac7
3343.1.6	3343	0.130435	2.00965	23	3	http://data.europa.eu/esco/occupation/5ccb2c34-e860-43a5-9869-342487518115
3343.1.7	3343	0.444444	6.84771	9	4	http://data.europa.eu/esco/occupation/c8b296be-54ae-48cf-be21-031fa8457937
3343.2	3343	0.384615	5.9259	13	5	http://data.europa.eu/esco/occupation/bcba793e-44fe-45eb-b0fb-56772529cbab
3343.3	3343	0.181818	2.80133	22	4	http://data.europa.eu/esco/occupation/2a04a1df-a3b9-403e-a245-e7f93fdddd44
3343.4	3343	0.111111	1.71193	18	2	http://data.europa.eu/esco/occupation/8cce40c1-4479-47e7-b5fc-c976631d919f
3343.5	3343	0	0	13	0	http://data.europa.eu/esco/occupation/42c769cd-4c60-4bac-94d2-29a492b82b74
3344.1	3344	0.142857	2.20105	14	2	http://data.europa.eu/esco/occupation/045f05f2-4ff8-46b2-9d08-e12a81657498
3344.2	3344	0	0	21	0	http://data.europa.eu/esco/occupation/8c8b5cba-14b2-4728-b22c-eb90f1786e00
3344.3	3344	0.333333	5.13578	15	5	http://data.europa.eu/esco/occupation/5d5fde2c-47ce-4dcd-99f0-ba651b7b908f
3351.1	3351	0	0	7	0	http://data.europa.eu/esco/occupation/5f16819d-50b9-475b-a2d8-607ee6d99a9d
3351.2	3351	0	0	15	0	http://data.europa.eu/esco/occupation/933d02c0-3dfa-418f-9c2d-470b525cc42c
3351.3	3351	0	0	10	0	http://data.europa.eu/esco/occupation/6296faea-1909-4943-b0e0-662b43ad855d
3352.1	3352	0	0	17	0	http://data.europa.eu/esco/occupation/4a39fddb-17e7-4431-be03-613edab8d1c8
3352.2	3352	0	0	12	0	http://data.europa.eu/esco/occupation/c766198e-5b9c-4c85-9fef-be27c783ab19
3353.1	3353	0	0	13	0	http://data.europa.eu/esco/occupation/2c83f279-a1d1-4c9f-a6aa-5e5ee1850e46
3353.2	3353	0.0833333	1.28394	12	1	http://data.europa.eu/esco/occupation/4d750b7f-f40d-447c-ba90-f5fb0ee9ef27
3353.2.1	3353	0.142857	2.20105	14	2	http://data.europa.eu/esco/occupation/6724e558-2d75-4116-a473-91a4c14d4c69
3354.1	3354	0	0	11	0	http://data.europa.eu/esco/occupation/e19fe26f-0759-4bb1-af71-5bbecf3df69f
3354.2	3354	0	0	12	0	http://data.europa.eu/esco/occupation/39c89133-bd2a-45db-b3eb-529b94daeeaf
3354.3	3354	0	0	7	0	http://data.europa.eu/esco/occupation/aaf732b5-ee19-4c82-a08f-700fb98f5ca7
3355.1	3355	0	0	8	0	http://data.europa.eu/esco/occupation/3cee6bea-4a19-4511-9bbb-fdf820857555
3355.2	3355	0	0	14	0	http://data.europa.eu/esco/occupation/3880e9e8-bc2b-48d9-8afc-a0f258c1c4b0
3355.3	3355	0	0	12	0	http://data.europa.eu/esco/occupation/ce2b8609-34c7-40d3-a4f7-581c76bd258a
3359.1	3359	0	0	18	0	http://data.europa.eu/esco/occupation/715b902f-b1b6-4366-afc6-ddb8ab715229
3359.2	3359	0.0833333	1.28394	12	1	http://data.europa.eu/esco/occupation/cb60beab-7afb-4e99-8162-221abea68e6d
3359.3	3359	0	0	16	0	http://data.europa.eu/esco/occupation/c3fc5265-6333-483f-9339-b4b860efa08d
3359.4	3359	0	0	12	0	http://data.europa.eu/esco/occupation/6c7d333a-b2a9-4325-b25b-566d1ecc956d
3359.5	3359	0	0	20	0	http://data.europa.eu/esco/occupation/50609eb5-9957-4cbf-9b91-6f46ce49cfad
3359.5.1	3359	0	0	16	0	http://data.europa.eu/esco/occupation/27c5097e-a2a3-4b2e-82a6-3b874ebfb092
3359.6	3359	0.047619	0.733683	21	1	http://data.europa.eu/esco/occupation/379a4f3f-4985-4764-8b2f-037946da855d
3359.7	3359	0	0	14	0	http://data.europa.eu/esco/occupation/2b31f745-f04f-4d2c-9692-4715e1448f80
3359.8	3359	0.0588235	0.906314	17	1	http://data.europa.eu/esco/occupation/d9f67d41-5e35-49c1-82a4-05ed94fbc3ab
3411.1	3411	0	0	12	0	http://data.europa.eu/esco/occupation/bac62d45-bb74-45fa-9b38-a3ebf2095212
3411.2	3411	0.222222	3.42385	9	2	http://data.europa.eu/esco/occupation/a9411821-4f54-406e-ba37-4c6e5a39f9fe
3411.3	3411	0	0	11	0	http://data.europa.eu/esco/occupation/a7f63810-a21a-4e7e-8aa2-6637d14ea3c1
3411.4	3411	0	0	10	0	http://data.europa.eu/esco/occupation/5e175ee2-6b07-4f1d-8f5e-962c36ab7bb6
3411.5	3411	0	0	11	0	http://data.europa.eu/esco/occupation/0f63619d-63ea-4345-81f5-4673353fe8d2
3411.6	3411	0	0	12	0	http://data.europa.eu/esco/occupation/b471350e-23ce-4789-a821-5500b28cffe1
3411.7	3411	0.0714286	1.10052	14	1	http://data.europa.eu/esco/occupation/929ef41d-afd0-4d5a-b85b-69eab68fa368
3411.8	3411	0	0	18	0	http://data.europa.eu/esco/occupation/771a47c9-9cf4-4368-9752-2a1ea5a783d7
3411.8.1	3411	0	0	14	0	http://data.europa.eu/esco/occupation/71c3a49a-e55e-42ce-bd3f-31f37d3cfab6
3412.1	3412	0.0909091	1.40067	22	2	http://data.europa.eu/esco/occupation/92df4ee3-bce3-45f6-a693-597df1b96f43
3412.2	3412	0	0	12	0	http://data.europa.eu/esco/occupation/021663ca-a367-472e-a1f0-6d8ab5b2d860
3412.3	3412	0	0	12	0	http://data.europa.eu/esco/occupation/fc85156e-4f0b-46c4-ba66-a3b17318d932
3412.4	3412	0.0169492	0.261141	59	1	http://data.europa.eu/esco/occupation/8d703e8f-1e57-4246-8a6b-cb87a760d4ab
3412.4.1	3412	0.0163934	0.252579	61	1	http://data.europa.eu/esco/occupation/c6239b9e-5973-4b0a-a2ed-4c4b41331e04
3412.4.10	3412	0.0153846	0.237036	65	1	http://data.europa.eu/esco/occupation/4d7d2628-1405-4ff2-b5b5-bd0d57ed9bbd
3412.4.11	3412	0.0166667	0.256789	60	1	http://data.europa.eu/esco/occupation/78f474ae-c154-4206-ad0f-d8a00e9c541e
3412.4.12	3412	0.0163934	0.252579	61	1	http://data.europa.eu/esco/occupation/50743f62-3d5b-4ef6-b706-00d2b1adfcc3
3412.4.13	3412	0.015625	0.24074	64	1	http://data.europa.eu/esco/occupation/6667bf29-a3e3-4513-a71b-82c67206045b
3412.4.2	3412	0.016129	0.248505	62	1	http://data.europa.eu/esco/occupation/f4525ed8-54eb-4a3b-90db-55cc01b0d9fd
3412.4.3	3412	0.0140845	0.217005	71	1	http://data.europa.eu/esco/occupation/2ae76ccc-f02e-4eb6-b693-fff70ba8f409
3412.4.4	3412	0.015873	0.244561	63	1	http://data.europa.eu/esco/occupation/9c55aa23-e3f2-4c00-8c90-5ed5204951a3
3412.4.5	3412	0.016129	0.248505	62	1	http://data.europa.eu/esco/occupation/4c89c65c-4e35-44e3-8fa0-5d73e9e15325
3412.4.6	3412	0.0142857	0.220105	70	1	http://data.europa.eu/esco/occupation/1f5932eb-b36d-44e1-a063-7aa9e228af51
3412.4.7	3412	0.0163934	0.252579	61	1	http://data.europa.eu/esco/occupation/4edbde9f-218e-49c7-812f-c45262fb4128
3412.4.8	3412	0.015625	0.24074	64	1	http://data.europa.eu/esco/occupation/5a9acd29-666c-4ca1-b10e-e086584a526b
3412.4.9	3412	0.0163934	0.252579	61	1	http://data.europa.eu/esco/occupation/81309031-dad2-4a7a-bde6-7f6e518f89ff
3412.5	3412	0.0416667	0.641972	24	1	http://data.europa.eu/esco/occupation/4fa660b3-ab97-4a99-ad73-ce3c2612f2c3
3412.6	3412	0.0454545	0.700334	22	1	http://data.europa.eu/esco/occupation/1f13d8c3-f601-4d3b-adc8-c8d52e0c15d5
3413.1	3413	0	0	8	0	http://data.europa.eu/esco/occupation/33ae2ba9-9835-410f-8ea6-e5ac991f5975
3413.2	3413	0	0	9	0	http://data.europa.eu/esco/occupation/665266cb-50dd-44a5-a920-ab04c67e251a
3421.1	3421	0	0	10	0	http://data.europa.eu/esco/occupation/082c234c-0dda-490a-b5af-757c3e48da90
3422.1	3422	0	0	10	0	http://data.europa.eu/esco/occupation/58f3f9fc-c9f6-4e14-bedf-a71ace5f27c5
3422.2	3422	0	0	21	0	http://data.europa.eu/esco/occupation/5a80044b-9b2f-40eb-a210-0c1c3c958e0e
3422.3	3422	0	0	26	0	http://data.europa.eu/esco/occupation/3e9c1262-4fe2-4eb1-bf94-4fe64498393a
3422.3.1	3422	0	0	15	0	http://data.europa.eu/esco/occupation/3b43dafb-8c6b-4906-9fe5-bc218aacad55
3422.4	3422	0	0	8	0	http://data.europa.eu/esco/occupation/11695786-9fb7-4895-b161-0480419107e4
3422.4.1	3422	0	0	9	0	http://data.europa.eu/esco/occupation/0af6fc82-8e5e-46c6-a4ca-a672ecf7704c
3422.4.2	3422	0	0	9	0	http://data.europa.eu/esco/occupation/09c2b506-cefa-4ba3-b868-a9c2bc4fc6f1
3422.4.3	3422	0	0	10	0	http://data.europa.eu/esco/occupation/29df0797-c66d-4e54-a5e1-45b18cecf052
3422.4.4	3422	0	0	9	0	http://data.europa.eu/esco/occupation/812276dd-95ea-428b-b05e-a61c4089063c
3422.4.5	3422	0	0	11	0	http://data.europa.eu/esco/occupation/776837b1-6f6b-4014-8330-d56918303e93
3422.4.6	3422	0	0	12	0	http://data.europa.eu/esco/occupation/62975936-0853-4a5d-9f59-bf943aca3cc6
3422.4.7	3422	0	0	11	0	http://data.europa.eu/esco/occupation/b3086ad2-1f3c-4a60-9bdb-8b4746989d4b
3422.5	3422	0	0	8	0	http://data.europa.eu/esco/occupation/388155cc-7ab8-46c7-8051-aefc7b276c84
3423.1	3423	0	0	22	0	http://data.europa.eu/esco/occupation/234be692-befb-41df-bdf0-e1b2f4eaf5e7
3423.1.1	3423	0	0	17	0	http://data.europa.eu/esco/occupation/6e298596-882b-4687-a0cf-3eb37f8fd328
3423.1.2	3423	0	0	17	0	http://data.europa.eu/esco/occupation/67d8c64f-e0d9-4e0b-be8b-510f9e20e698
3423.1.2.1	3423	0	0	16	0	http://data.europa.eu/esco/occupation/4dceca8d-9faf-487b-b342-c9d7dc209533
3423.1.2.2	3423	0	0	18	0	http://data.europa.eu/esco/occupation/55af6be8-039a-419c-b278-55b3f7d9ef92
3423.1.2.2.1	3423	0	0	27	0	http://data.europa.eu/esco/occupation/52a769ab-c899-4e8c-b31d-e5c2a01f32e3
3423.1.2.3	3423	0	0	16	0	http://data.europa.eu/esco/occupation/a1b32703-a2e5-4e0a-910f-7cdd0293b52d
3423.2	3423	0	0	13	0	http://data.europa.eu/esco/occupation/c784c2db-e636-429f-8492-3191790a58d7
3423.2.1	3423	0	0	7	0	http://data.europa.eu/esco/occupation/88c55070-444a-45db-abe3-7b95c40bc9ec
3423.2.2	3423	0	0	14	0	http://data.europa.eu/esco/occupation/f7177f79-63e7-4944-8896-044056b62523
3423.2.3	3423	0	0	16	0	http://data.europa.eu/esco/occupation/3e6488b6-3ca5-46b9-b380-5cd251d24824
3423.2.4	3423	0	0	16	0	http://data.europa.eu/esco/occupation/394bdd9b-3ee8-43a9-b943-442ce146bb21
3423.3	3423	0	0	13	0	http://data.europa.eu/esco/occupation/0c3672ed-450b-4fcd-a3d0-579a10004486
3423.4	3423	0	0	26	0	http://data.europa.eu/esco/occupation/86e8e172-234d-4e85-b9ae-6a4aecc2c321
3431.1	3431	0	0	15	0	http://data.europa.eu/esco/occupation/66542dd6-05a6-4d9e-97ff-3f4858c31ff9
3431.2	3431	0.04	0.616293	25	1	http://data.europa.eu/esco/occupation/480d2853-db07-43d4-847f-7ffdd8d368f5
3432.1	3432	0.0454545	0.700334	22	1	http://data.europa.eu/esco/occupation/73e776fb-4d99-4031-bad4-7716f121155d
3432.1.1	3432	0	0	15	0	http://data.europa.eu/esco/occupation/773e5ea3-235b-4e72-afc5-290dd841eed8
3432.2	3432	0.037037	0.570642	27	1	http://data.europa.eu/esco/occupation/f1fcad3b-fdf0-444a-81b0-e50e96f8966a
3432.3	3432	0	0	17	0	http://data.europa.eu/esco/occupation/88760821-9df4-47a6-a1c2-ac08b9759396
3432.4	3432	0.047619	0.733683	21	1	http://data.europa.eu/esco/occupation/34e1c889-0fd1-4d1f-aba9-3b6263ae667a
3432.4.1	3432	0.047619	0.733683	21	1	http://data.europa.eu/esco/occupation/4ed36f4c-9d5b-4a01-bf59-7f3c7844ce95
3432.5	3432	0.0697674	1.07493	43	3	http://data.europa.eu/esco/occupation/874a2080-a9b6-46a9-8662-c9b7d4208f73
3432.6	3432	0.0714286	1.10052	14	1	http://data.europa.eu/esco/occupation/35eb0aa6-b40d-449d-9390-719be8912277
3433.1	3433	0	0	6	0	http://data.europa.eu/esco/occupation/6040c941-ab83-44b2-84e7-5cbfa1eafcdc
3433.2	3433	0.7	10.7851	20	14	http://data.europa.eu/esco/occupation/4e4a1aa1-ca53-406e-9ca6-889d4621a0ed
3433.3	3433	0	0	10	0	http://data.europa.eu/esco/occupation/a78d8e2b-fe31-447f-8694-38ed7198d143
3434.1	3434	0.047619	0.733683	21	1	http://data.europa.eu/esco/occupation/1009be17-7efd-45f1-a033-566bf179c588
3434.1.1	3434	0.0625	0.962959	32	2	http://data.europa.eu/esco/occupation/01484951-15e6-4b88-a20f-1201868d36a0
3434.1.2	3434	0.0526316	0.810912	19	1	http://data.europa.eu/esco/occupation/8f10ea9b-bfdf-4a4c-9fa7-b6e02daa93e5
3434.1.2.1	3434	0.0645161	0.994022	31	2	http://data.europa.eu/esco/occupation/b10dc548-10e1-4447-8406-5101ff170bbf
3434.1.3	3434	0.0434783	0.669884	23	1	http://data.europa.eu/esco/occupation/a256838b-0843-4ad2-a2fb-4531f94e63d8
3435.1	3435	0	0	11	0	http://data.europa.eu/esco/occupation/e1106f6d-81fc-44f8-af94-8b7d2763065c
3435.10	3435	0.0357143	0.550262	28	1	http://data.europa.eu/esco/occupation/7d27600b-5cff-4ebc-b259-cc2d47572035
3435.11	3435	0.0666667	1.02716	15	1	http://data.europa.eu/esco/occupation/89a0af2a-edf4-4d1a-8526-f4a8f476cea2
3435.12	3435	0.0769231	1.18518	13	1	http://data.europa.eu/esco/occupation/c05090e2-d599-46c8-a47b-3d52a893ca55
3435.13	3435	0.22	3.38961	50	11	http://data.europa.eu/esco/occupation/22585d1e-48aa-45a6-a8c3-d072b4ff1b31
3435.14	3435	0.0888889	1.36954	45	4	http://data.europa.eu/esco/occupation/bfc1b4e9-624c-4fba-89f2-d218bba9e257
3435.15	3435	0	0	26	0	http://data.europa.eu/esco/occupation/9ac10bde-93a0-4570-afc2-e2b6cf46d8d2
3435.15.1	3435	0	0	25	0	http://data.europa.eu/esco/occupation/0eebf6d2-af43-4a18-b4b7-668fb6433b42
3435.16	3435	0	0	16	0	http://data.europa.eu/esco/occupation/949f1dc9-fb19-4212-8ac6-35ce83c88921
3435.17	3435	0.0434783	0.669884	23	1	http://data.europa.eu/esco/occupation/7a18e959-44fe-49ae-9757-124f46a7487c
3435.18	3435	0.037037	0.570642	27	1	http://data.europa.eu/esco/occupation/bd94312f-05c8-455d-a2f6-5490489ac4a4
3435.19	3435	0.102564	1.58024	39	4	http://data.europa.eu/esco/occupation/a0ebd342-8f89-4947-893d-fee9468cf001
3435.2	3435	0	0	12	0	http://data.europa.eu/esco/occupation/71898b81-fc2f-4a97-826d-f45e49a8160a
3435.20	3435	0	0	37	0	http://data.europa.eu/esco/occupation/59cfa27b-874f-48b7-8880-b65420239559
3435.21	3435	0	0	13	0	http://data.europa.eu/esco/occupation/99b096eb-a628-4e69-a79b-0563f2ed1b93
3435.22	3435	0.0740741	1.14128	27	2	http://data.europa.eu/esco/occupation/1aa4bb15-c527-4a3b-9270-b3c71c4be111
3435.23	3435	0.0714286	1.10052	14	1	http://data.europa.eu/esco/occupation/1bb7c072-38c8-430a-b943-76bfa312a5f4
3435.24	3435	0.0588235	0.906314	17	1	http://data.europa.eu/esco/occupation/84f20f5d-149a-4512-b319-18a81d3d6026
3435.25	3435	0.0869565	1.33977	23	2	http://data.europa.eu/esco/occupation/f09b6100-28a6-4be5-9726-ecf5b24f74f6
3435.25.1	3435	0	0	19	0	http://data.europa.eu/esco/occupation/d71eb4f9-2de3-4955-ba79-7b82ea3fe32c
3435.25.2	3435	0.0285714	0.44021	35	1	http://data.europa.eu/esco/occupation/87e644b2-8bc1-42d4-bb14-cc4abb0bc715
3435.25.3	3435	0	0	24	0	http://data.europa.eu/esco/occupation/5a0ff408-e1df-424b-a2d6-4b475a516f2a
3435.25.4	3435	0.0606061	0.933778	33	2	http://data.europa.eu/esco/occupation/50b41847-6dad-4a2e-9427-a0374c2963fd
3435.25.5	3435	0.0444444	0.684771	45	2	http://data.europa.eu/esco/occupation/acb6b99a-6c13-482a-81b1-8b5614e0153e
3435.3	3435	0	0	28	0	http://data.europa.eu/esco/occupation/2cbb23b0-0bf1-4871-9e6d-18f005987310
3435.4	3435	0.105263	1.62182	38	4	http://data.europa.eu/esco/occupation/08edf4c5-3551-4690-9d09-f9b8b9194c90
3435.5	3435	0.0833333	1.28394	12	1	http://data.europa.eu/esco/occupation/40da2fc6-8cb4-4cd3-8fe3-899715905070
3435.6	3435	0.0714286	1.10052	14	1	http://data.europa.eu/esco/occupation/7f0d69cf-8b02-4a84-865a-37585dea9b43
3435.7	3435	0.0769231	1.18518	13	1	http://data.europa.eu/esco/occupation/2a6784d7-c457-413d-ba99-e320de11fc98
3435.7.1	3435	0	0	11	0	http://data.europa.eu/esco/occupation/30739eb6-218b-4e8a-9209-e2f36b9446cd
3435.8	3435	0	0	6	0	http://data.europa.eu/esco/occupation/e4fca489-4c79-4392-874f-9ea1051c05c8
3435.9	3435	0	0	15	0	http://data.europa.eu/esco/occupation/d6a395eb-6664-47f1-9be5-91aa2e8ba87d
3511.1	3511	0.666667	10.2716	15	10	http://data.europa.eu/esco/occupation/9729c0f3-c9bc-482e-ac59-a82ec3b67ba3
3512.1	3512	0.315789	4.86547	19	6	http://data.europa.eu/esco/occupation/aaeec9a7-dc57-4485-890c-86b3eef735f9
3512.2	3512	0.2	3.08147	15	3	http://data.europa.eu/esco/occupation/1242d99a-47f1-4a62-b884-33746db8a6ca
3512.3	3512	0.722222	11.1275	18	13	http://data.europa.eu/esco/occupation/a44a1dc5-be08-4840-8bd5-770c4ac1ca6d
3512.4	3512	0.761905	11.7389	21	16	http://data.europa.eu/esco/occupation/3e7bf729-4442-4b9f-ad5e-83111963795c
3513.1	3513	0.153846	2.37036	13	2	http://data.europa.eu/esco/occupation/591c5063-69ce-4551-ba60-e2304111130f
3513.2	3513	0.7	10.7851	20	14	http://data.europa.eu/esco/occupation/64c7d461-152c-477f-a8e2-c2c537e9d617
3514.1	3514	0.823529	12.6884	17	14	http://data.europa.eu/esco/occupation/dc8ef7da-d2c0-4474-96a0-6d0385eeec1e
3521.1	3521	0.0909091	1.40067	11	1	http://data.europa.eu/esco/occupation/7642cbcc-9839-47fb-b2cf-d4bb831d6c93
3521.1.1	3521	0.125	1.92592	16	2	http://data.europa.eu/esco/occupation/4d102082-8d43-4c59-81ab-08a7509f3c40
3521.1.10	3521	0.0714286	1.10052	42	3	http://data.europa.eu/esco/occupation/0da2ee5c-b480-498f-97a8-a292a0f4c54c
3521.1.11	3521	0.0454545	0.700334	22	1	http://data.europa.eu/esco/occupation/a59feab2-9bc9-4b25-97cf-995998164502
3521.1.2	3521	0.0434783	0.669884	23	1	http://data.europa.eu/esco/occupation/6fed206a-ac4d-492b-a81a-5a3a0f2b67bc
3521.1.3	3521	0.037037	0.570642	27	1	http://data.europa.eu/esco/occupation/47e4135b-95d1-4462-920c-afcbd7c4d9be
3521.1.4	3521	0.125	1.92592	32	4	http://data.europa.eu/esco/occupation/061f56c6-36eb-4aa7-b5ef-98b7a569da1c
3521.1.5	3521	0.125	1.92592	8	1	http://data.europa.eu/esco/occupation/dce6a68c-8a05-4c26-85d4-6fbc43e7d822
3521.1.6	3521	0.142857	2.20105	21	3	http://data.europa.eu/esco/occupation/aa50ae49-1e40-4ba9-959f-22a11ff172b4
3521.1.7	3521	0.0952381	1.46737	42	4	http://data.europa.eu/esco/occupation/790c8dca-f624-4bdc-ac16-27bc13ead188
3521.1.8	3521	0.235294	3.62526	17	4	http://data.europa.eu/esco/occupation/36095ccd-c62d-4f1f-8af7-1fd10618b044
3521.1.9	3521	0.363636	5.60267	11	4	http://data.europa.eu/esco/occupation/239707a0-4754-4f4b-80b6-6b1ef5657aed
3521.2	3521	0.105263	1.62182	19	2	http://data.europa.eu/esco/occupation/fe4a72af-6206-4d86-90c1-b5fb4b5ba2b2
3522.1	3522	0.391304	6.02896	23	9	http://data.europa.eu/esco/occupation/d84bf1d7-ef99-40c4-a407-3791d6531b44
4110.1	4110	0.269231	4.14813	26	7	http://data.europa.eu/esco/occupation/6c999fc7-c6b7-4ef3-a4b9-af124a1783a2
4110.1.1	4110	0	0	11	0	http://data.europa.eu/esco/occupation/0a3c2d5b-e1f9-4200-9288-62bf3fed3310
4120.1	4120	0.238095	3.66841	21	5	http://data.europa.eu/esco/occupation/5ac377d2-e1d0-4911-a299-b4ef2782a0ba
4131.1	4131	0.166667	2.56789	12	2	http://data.europa.eu/esco/occupation/22f86890-f68b-402f-a711-3e6df4913271
4132.1	4132	0.5	7.70367	10	5	http://data.europa.eu/esco/occupation/6353b3e8-e8f2-4ecb-b230-186927139892
4211.1	4211	0.230769	3.55554	13	3	http://data.europa.eu/esco/occupation/2ff9e53c-6e7f-42af-8d71-b5dd7f283089
4211.2	4211	0	0	11	0	http://data.europa.eu/esco/occupation/6a6e174e-cffa-49a9-9f2f-aa39c81cdee5
4212.1	4212	0	0	10	0	http://data.europa.eu/esco/occupation/2f7f5c84-b9b3-41ea-aa5f-5997d0873141
4212.2	4212	0	0	13	0	http://data.europa.eu/esco/occupation/264e1a4a-5074-47e2-a6d9-d225d48e8a9a
4212.3	4212	0	0	13	0	http://data.europa.eu/esco/occupation/961cbd1f-2a9b-4756-b227-67a1c23c94b6
4212.4	4212	0	0	12	0	http://data.europa.eu/esco/occupation/eb198788-0b99-4583-a7c5-0139ff9f91ad
4212.4.1	4212	0	0	10	0	http://data.europa.eu/esco/occupation/b89f5984-3fb7-4339-80d5-00d1b0750b53
4212.5	4212	0	0	20	0	http://data.europa.eu/esco/occupation/fb1a7aab-1e33-4712-b8e0-d335243aba58
4212.6	4212	0.111111	1.71193	9	1	http://data.europa.eu/esco/occupation/d18a8976-a283-42ad-9541-75c49396dbd7
4212.7	4212	0.125	1.92592	8	1	http://data.europa.eu/esco/occupation/6fefa90d-9a71-49c6-be92-52397e9795e6
4212.8	4212	0.166667	2.56789	12	2	http://data.europa.eu/esco/occupation/e96cec32-9960-4496-a790-a9d2254906fc
4213.1	4213	0.125	1.92592	16	2	http://data.europa.eu/esco/occupation/631aaef2-2d67-45c6-93a6-1b1abdf57542
4214.1	4214	0.111111	1.71193	18	2	http://data.europa.eu/esco/occupation/50a66df6-c141-4b4a-937a-d3bc55737ae3
4214.2	4214	0.214286	3.30157	14	3	http://data.europa.eu/esco/occupation/2d32bea0-dccd-4dc5-9ea9-c51c653a46ef
4221.1	4221	0	0	8	0	http://data.europa.eu/esco/occupation/7153a12d-85e0-4123-87e9-46bb1a2dc929
4221.2	4221	0	0	17	0	http://data.europa.eu/esco/occupation/a6007269-912a-4445-b792-b4d5fe016bb2
4221.3	4221	0.125	1.92592	16	2	http://data.europa.eu/esco/occupation/bdf2dd9d-6c92-46f4-a8e7-76c12302d3e7
4221.3.1	4221	0	0	17	0	http://data.europa.eu/esco/occupation/9a99a5fe-875d-49b2-9b53-cc1b73be1659
4221.4	4221	0.0416667	0.641972	24	1	http://data.europa.eu/esco/occupation/9b35eab1-2adc-4057-a620-181862656a19
4221.5	4221	0.0357143	0.550262	28	1	http://data.europa.eu/esco/occupation/b5d76ddd-f59a-491a-9543-f6c0e2d8a950
4221.6	4221	0	0	25	0	http://data.europa.eu/esco/occupation/5b9a678a-7c35-4c50-a804-754b82652ee6
4221.7	4221	0.105263	1.62182	38	4	http://data.europa.eu/esco/occupation/79f8f68c-5509-4119-9373-8bef1c364d31
4221.8	4221	0.153846	2.37036	26	4	http://data.europa.eu/esco/occupation/291da1ab-1f90-426d-bbc5-60d0fa7d608b
4222.1	4222	0.0714286	1.10052	14	1	http://data.europa.eu/esco/occupation/b7b75eb6-34bc-462d-b412-eed393cc1397
4222.1.1	4222	0.294118	4.53157	17	5	http://data.europa.eu/esco/occupation/fde97584-d8e3-413e-a662-511c9055357e
4223.1	4223	0.142857	2.20105	7	1	http://data.europa.eu/esco/occupation/0bf68df5-e808-4c27-abf2-6f85440f2d7f
4223.1.1	4223	0.0555556	0.855963	18	1	http://data.europa.eu/esco/occupation/68450507-b4a0-40e0-895b-385fe705be10
4224.1	4224	0	0	17	0	http://data.europa.eu/esco/occupation/82025c02-9082-416c-998b-f51eb0359ee6
4224.1.1	4224	0	0	10	0	http://data.europa.eu/esco/occupation/92b7776f-5d90-413d-b05f-51e429e28346
4224.2	4224	0	0	10	0	http://data.europa.eu/esco/occupation/6e6e44ba-d9f0-403b-93d4-a8d4bd67787a
4225.1	4225	0.0454545	0.700334	22	1	http://data.europa.eu/esco/occupation/13d1b2b4-99dd-44da-9734-c9f74bae18f7
4226.1	4226	0.0769231	1.18518	13	1	http://data.europa.eu/esco/occupation/f7b04542-d8c7-42db-8475-e63b507cce82
4226.1.1	4226	0.0833333	1.28394	24	2	http://data.europa.eu/esco/occupation/3469cbcc-5332-41dc-977a-29cf1b7ef7be
4226.1.2	4226	0.0769231	1.18518	26	2	http://data.europa.eu/esco/occupation/f00154a5-d27f-429e-b9a4-1d65c672cee7
4227.1	4227	0.0555556	0.855963	18	1	http://data.europa.eu/esco/occupation/7843a4c6-a9f6-4095-94b9-45b384d4bd57
4227.2	4227	0.0714286	1.10052	14	1	http://data.europa.eu/esco/occupation/a1cf1406-3632-494c-bff3-0bd5d5327d8f
4229.1	4229	0.222222	3.42385	18	4	http://data.europa.eu/esco/occupation/46d0568d-7415-4643-94aa-89d2470fbe3c
4229.2	4229	0	0	8	0	http://data.europa.eu/esco/occupation/1ae8d28e-407c-48ab-88ff-4cb25bfcdea6
4311.1	4311	0.333333	5.13578	12	4	http://data.europa.eu/esco/occupation/bafbc672-0ad9-41af-9de8-db0c91a24f9b
4311.2	4311	0	0	6	0	http://data.europa.eu/esco/occupation/5c1eba1e-7820-4287-9746-4c5906320100
4312.1	4312	0	0	17	0	http://data.europa.eu/esco/occupation/1f665529-96e9-46c1-99f4-9ffbf9ffa036
4312.2	4312	0.1875	2.88888	16	3	http://data.europa.eu/esco/occupation/b2e81332-0972-4e0f-9a4d-1d15c9c9513b
4312.2.1	4312	0.125	1.92592	8	1	http://data.europa.eu/esco/occupation/35fbb8cd-c044-49a1-850c-010481c99b4a
4312.3	4312	0.2	3.08147	10	2	http://data.europa.eu/esco/occupation/b7fc1cd1-0d6d-4e9e-8a9f-c3270201be81
4312.4	4312	0.214286	3.30157	14	3	http://data.europa.eu/esco/occupation/9a39a143-d93c-4093-ba3b-47fb67ade318
4312.5	4312	0.210526	3.24365	19	4	http://data.europa.eu/esco/occupation/fd0801c9-809a-4cfd-98ed-6c5860c163f2
4312.6	4312	0.263158	4.05456	19	5	http://data.europa.eu/esco/occupation/c5c1c40f-d2b7-437f-b3e8-b9da48f6d728
4312.7	4312	0.0769231	1.18518	13	1	http://data.europa.eu/esco/occupation/84fabf82-4abf-4f41-99aa-55718a2e500b
4313.1	4313	0	0	10	0	http://data.europa.eu/esco/occupation/ade351da-7bda-424e-8682-bbdcab2a25be
4321.1	4321	0.0909091	1.40067	11	1	http://data.europa.eu/esco/occupation/d7a9f9e0-e2f5-4804-a0e0-b21ebb1403ee
4321.1.1	4321	0.142857	2.20105	7	1	http://data.europa.eu/esco/occupation/143e49fc-832f-477c-8cac-8eabe6fd7bc2
4321.1.2	4321	0.166667	2.56789	6	1	http://data.europa.eu/esco/occupation/31db6bd9-ee84-4a57-ac9e-87e243ba1c69
4321.1.3	4321	0	0	29	0	http://data.europa.eu/esco/occupation/f84dbfe2-fa6b-43ef-97f5-54c3ad9c631f
4321.1.4	4321	0.2	3.08147	20	4	http://data.europa.eu/esco/occupation/30870ea4-5e8e-4b92-a9d5-65e3b97a9b30
4321.1.5	4321	0	0	4	0	http://data.europa.eu/esco/occupation/040fcfa5-24be-43eb-afd5-828297175b16
4322.1	4322	0	0	11	0	http://data.europa.eu/esco/occupation/187f063b-1002-4d46-9b79-c46b2caedbb3
4323.1	4323	0.0416667	0.641972	24	1	http://data.europa.eu/esco/occupation/f3eb330a-03b5-4537-ac0e-bcee5c67bcff
4323.10	4323	0.111111	1.71193	18	2	http://data.europa.eu/esco/occupation/562dd713-5745-4457-929e-5b909da084ca
4323.11	4323	0	0	30	0	http://data.europa.eu/esco/occupation/fa404a79-4091-47f9-a635-c2e3c576ece8
4323.12	4323	0.05	0.770367	20	1	http://data.europa.eu/esco/occupation/279c0ab1-212b-4e89-a41f-048f5de9dadf
4323.13	4323	0.105263	1.62182	19	2	http://data.europa.eu/esco/occupation/f643bff3-74ef-48d1-b033-820e2d8659e9
4323.14	4323	0.111111	1.71193	18	2	http://data.europa.eu/esco/occupation/b9836ed2-1ca7-49b4-9f0e-bb5d2ca14443
4323.15	4323	0	0	13	0	http://data.europa.eu/esco/occupation/c3760388-d070-491a-9c1f-be305a576815
4323.16	4323	0.0769231	1.18518	52	4	http://data.europa.eu/esco/occupation/260b01cc-7dd6-4584-8863-cae5426819c6
4323.17	4323	0	0	18	0	http://data.europa.eu/esco/occupation/61ed67cd-67d7-44d8-bc2d-47fc79110a59
4323.18	4323	0	0	21	0	http://data.europa.eu/esco/occupation/e9640041-ca34-4955-aa8c-629717d0dcda
4323.19	4323	0	0	27	0	http://data.europa.eu/esco/occupation/0cd0082a-ca15-4dcd-b352-b7600c916d8e
4323.2	4323	0.0416667	0.641972	24	1	http://data.europa.eu/esco/occupation/6e785f05-969e-4940-aedb-d0f896bb0230
4323.20	4323	0.04	0.616293	25	1	http://data.europa.eu/esco/occupation/8908d5aa-ac58-465e-9b75-7e02ed4af3a9
4323.3	4323	0	0	18	0	http://data.europa.eu/esco/occupation/d811881c-5241-47b1-be29-64ee488d3642
4323.4	4323	0.0555556	0.855963	18	1	http://data.europa.eu/esco/occupation/656674ac-9d4e-4a91-963f-c0b6edfd55a4
4323.5	4323	0	0	18	0	http://data.europa.eu/esco/occupation/74d47633-8e9e-4e08-9cba-d2292c211218
4323.6	4323	0.125	1.92592	16	2	http://data.europa.eu/esco/occupation/49e28648-4fa8-4b36-ac4d-781c108547bf
4323.7	4323	0.0833333	1.28394	12	1	http://data.europa.eu/esco/occupation/c3abb0cb-c78c-4136-b9f9-f9feca9179fa
4323.8	4323	0	0	12	0	http://data.europa.eu/esco/occupation/555ad9ba-72cf-4bc0-9ea6-c36041462be5
4323.9	4323	0	0	14	0	http://data.europa.eu/esco/occupation/f57eb0cb-e67a-419c-9b7b-4abd811b7e2f
4411.1	4411	0.0833333	1.28394	12	1	http://data.europa.eu/esco/occupation/37b15470-3b2d-4ae0-816c-c7c06ed15c99
4412.1	4412	0.0666667	1.02716	15	1	http://data.europa.eu/esco/occupation/511f366c-ba41-4826-9622-8cda6d6e3b91
4412.2	4412	0.125	1.92592	16	2	http://data.europa.eu/esco/occupation/7ed2e153-8da8-4c0d-b4c5-3402c623f34b
4413.1	4413	0	0	8	0	http://data.europa.eu/esco/occupation/f8f34041-3640-41a9-852e-c5a7574de780
4415.1	4415	0.416667	6.41972	12	5	http://data.europa.eu/esco/occupation/9ab0f0db-1128-4050-becd-b09db5eabdaa
4416.1	4416	0	0	16	0	http://data.europa.eu/esco/occupation/d8ed1703-9c03-4ea0-83cc-b6169bc54ffd
4419.1	4419	0.2	3.08147	10	2	http://data.europa.eu/esco/occupation/54cba39a-5bb8-4e4c-89cd-d6097d3c6c3a
4419.2	4419	0	0	10	0	http://data.europa.eu/esco/occupation/c8505fa5-0a33-4143-bd87-f24f569e8813
5111.1	5111	0	0	24	0	http://data.europa.eu/esco/occupation/95f56fc4-99f9-49da-b942-1dfbc857e933
5111.2	5111	0	0	6	0	http://data.europa.eu/esco/occupation/58ff0ec2-08ba-4b21-b765-babb6d76ca36
5111.2.1	5111	0	0	30	0	http://data.europa.eu/esco/occupation/f20d3ae6-baeb-482c-b68d-c2fb115e5dde
5111.2.2	5111	0	0	21	0	http://data.europa.eu/esco/occupation/6a2270bc-3f69-4cfd-b99b-fdc2c70d1779
5111.2.3	5111	0	0	6	0	http://data.europa.eu/esco/occupation/fa1aef45-49a4-4446-94b4-e2b563d9d025
5112.1	5112	0	0	25	0	http://data.europa.eu/esco/occupation/9cee6106-04cf-401a-ae4c-b4b8652d6915
5112.2	5112	0	0	23	0	http://data.europa.eu/esco/occupation/9653fb92-ad48-4865-a471-f270302fa93b
5112.3	5112	0	0	23	0	http://data.europa.eu/esco/occupation/ea034d66-0d35-4891-b82c-6434cad2c76f
5112.3.1	5112	0	0	24	0	http://data.europa.eu/esco/occupation/7720f392-6ea0-4455-a805-7b7eef38a709
5113.1	5113	0	0	24	0	http://data.europa.eu/esco/occupation/b476f45f-2c79-44d5-a4d7-fa357aa83074
5113.1.1	5113	0	0	14	0	http://data.europa.eu/esco/occupation/1185cfe1-49a7-44a7-8dee-45b2f36727f9
5113.1.2	5113	0	0	33	0	http://data.europa.eu/esco/occupation/26105840-8abb-4f91-a888-1211cb798b0b
5113.1.3	5113	0	0	16	0	http://data.europa.eu/esco/occupation/7c5e4ca1-e8be-4297-9014-509d5ba57210
5120.1	5120	0	0	16	0	http://data.europa.eu/esco/occupation/90f75f67-495d-49fa-ab57-2f320e251d7e
5120.1.1	5120	0	0	17	0	http://data.europa.eu/esco/occupation/9ab80ce6-504f-474f-bb91-98163e9d45fd
5120.1.2	5120	0	0	17	0	http://data.europa.eu/esco/occupation/b9de6d8b-1cf6-4722-bf8c-d73aad03bf87
5120.1.3	5120	0	0	15	0	http://data.europa.eu/esco/occupation/bbaa1444-2c0a-4f76-8375-d72e3ea968fd
5120.1.4	5120	0	0	29	0	http://data.europa.eu/esco/occupation/11e6d39e-1295-40e7-8eea-3eb042bc7e34
5131.1	5131	0	0	13	0	http://data.europa.eu/esco/occupation/a1b86a8b-ad91-4192-b386-bbf89bb11699
5131.2	5131	0	0	30	0	http://data.europa.eu/esco/occupation/d5db9d5c-2ebf-4a54-a79a-1b7e7ff70471
5131.2.1	5131	0	0	35	0	http://data.europa.eu/esco/occupation/53ed8787-3423-4843-8c63-7be1877d29e2
5131.2.2	5131	0	0	16	0	http://data.europa.eu/esco/occupation/499f80e3-860c-48ef-8286-be929a93e254
5131.2.2.1	5131	0	0	16	0	http://data.europa.eu/esco/occupation/985400a7-362f-4f91-941a-2e149d94ac2a
5131.2.2.2	5131	0	0	25	0	http://data.europa.eu/esco/occupation/a20e4b15-a128-49b9-a06a-e790e3bd5c68
5131.2.2.3	5131	0	0	16	0	http://data.europa.eu/esco/occupation/2d92f7f5-d2b1-4223-92c4-23c33f8604fc
5132.1	5132	0	0	22	0	http://data.europa.eu/esco/occupation/2f5e38a0-6578-4665-bdbd-e2ab505be140
5132.1.1	5132	0	0	20	0	http://data.europa.eu/esco/occupation/bf7d8b16-4e2c-48ef-b44e-dc25b2d0ab61
5132.1.2	5132	0	0	28	0	http://data.europa.eu/esco/occupation/e20816a9-51d0-410b-b2c6-cbc22c1c4256
5141.1	5141	0	0	17	0	http://data.europa.eu/esco/occupation/099c6bb0-22d3-4c5d-8bf5-70910af381ef
5141.1.1	5141	0	0	16	0	http://data.europa.eu/esco/occupation/4e0c14d6-b170-40f1-bcdc-703c0b92109b
5141.1.2	5141	0	0	12	0	http://data.europa.eu/esco/occupation/55f6380c-7511-4c33-8fc4-c74f10f524fa
5141.1.3	5141	0.0625	0.962959	16	1	http://data.europa.eu/esco/occupation/82dea303-26e1-4bbc-a07c-cff3cac6b50e
5141.1.4	5141	0.0769231	1.18518	13	1	http://data.europa.eu/esco/occupation/f60dc59b-7681-45d4-8114-b3a646e02ab2
5142.1	5142	0	0	16	0	http://data.europa.eu/esco/occupation/a1e1a788-2352-4172-8fcf-1f985a6968b0
5142.10	5142	0	0	22	0	http://data.europa.eu/esco/occupation/2d5a50c6-0bf4-45c3-805c-44d1bf1e3d12
5142.11	5142	0	0	8	0	http://data.europa.eu/esco/occupation/be375e11-9a70-47cb-8091-711c94ed0c13
5142.12	5142	0	0	11	0	http://data.europa.eu/esco/occupation/763f82c2-81e3-48d2-9cdf-f532b5016a1f
5142.2	5142	0	0	16	0	http://data.europa.eu/esco/occupation/d3fd0898-51f7-42a3-8f44-09408fc796f6
5142.3	5142	0	0	11	0	http://data.europa.eu/esco/occupation/72413d91-f212-4ad6-bf95-8b78a37c041a
5142.4	5142	0.0789474	1.21637	38	3	http://data.europa.eu/esco/occupation/5dd01019-3999-4d90-bc8a-7a04b0b208b0
5142.5	5142	0.0384615	0.59259	26	1	http://data.europa.eu/esco/occupation/49713da4-4e97-4f82-bd1c-16ce7f9179b7
5142.6	5142	0	0	16	0	http://data.europa.eu/esco/occupation/bced9b86-d4e7-42f8-bb47-acb2001b9bd0
5142.7	5142	0	0	14	0	http://data.europa.eu/esco/occupation/1978c6ff-37b4-48f1-9aa6-88b9c568f74f
5142.8	5142	0	0	18	0	http://data.europa.eu/esco/occupation/489b9a38-89a2-425c-95b9-79cec66379e1
5142.9	5142	0	0	17	0	http://data.europa.eu/esco/occupation/d5ce0c23-6f8a-459f-9bf9-a7cb9768740a
5151.1	5151	0	0	9	0	http://data.europa.eu/esco/occupation/e65a9b0e-7347-4f6e-945e-aaeee976ef6e
5151.2	5151	0	0	19	0	http://data.europa.eu/esco/occupation/fae51298-03a8-4df4-829a-685dddc1580e
5152.1	5152	0.0454545	0.700334	22	1	http://data.europa.eu/esco/occupation/2171a849-4065-411c-8390-835b7782ed8b
5152.2	5152	0	0	22	0	http://data.europa.eu/esco/occupation/6d50f735-dca9-4a02-96dc-e4310ed98ae2
5152.2.1	5152	0	0	16	0	http://data.europa.eu/esco/occupation/74cbe6fb-336f-4f3f-8c8f-7645b279a231
5153.1	5153	0	0	9	0	http://data.europa.eu/esco/occupation/1822bfc2-e735-449f-ba00-ca71eb5c062b
5153.1.1	5153	0	0	6	0	http://data.europa.eu/esco/occupation/38eb308f-0075-451e-9c1a-c557fd173022
5153.1.2	5153	0	0	8	0	http://data.europa.eu/esco/occupation/96430121-2757-4e96-9d6f-7517b25db4f7
[truncated: 1,008 more rows]

## Sheet: Opt 2 + optional
ESCO code	ISCO08 (4 digit)	Share of dig. skills	RCA	Number of skills	Number of dig. skills	occupationUri
0110.1	110	0.0526316	0.565403	38	2	http://data.europa.eu/esco/occupation/f2cc5978-e45c-4f28-b859-7f89221b0505
0110.10	110	0	0	26	0	http://data.europa.eu/esco/occupation/b223f402-0318-4e27-8691-df6e7f7295d2
0110.11	110	0.030303	0.325535	33	1	http://data.europa.eu/esco/occupation/262f21a3-ae78-46f4-a5f9-5a1f502caa90
0110.12	110	0.037037	0.397876	27	1	http://data.europa.eu/esco/occupation/e44b2459-af5e-492d-9c57-d9c2e62944e7
0110.2	110	0.0285714	0.306933	35	1	http://data.europa.eu/esco/occupation/c6a26e11-bdf1-47a1-849d-fdcf819d458d
0110.3	110	0.0322581	0.346537	31	1	http://data.europa.eu/esco/occupation/9bf4c8ea-e814-4772-ae31-0f29672dc497
0110.4	110	0	0	24	0	http://data.europa.eu/esco/occupation/c6e5e0e7-fa99-4f71-9fc1-9889d85282a5
0110.5	110	0.0357143	0.383666	28	1	http://data.europa.eu/esco/occupation/e4c915ff-6c9c-4fa9-a8fb-09d0c67e30d4
0110.6	110	0	0	29	0	http://data.europa.eu/esco/occupation/7696b15a-c52e-4ac5-b38d-9eeb010c5fa3
0110.7	110	0.0357143	0.383666	28	1	http://data.europa.eu/esco/occupation/bbd1fe06-1b55-4937-9317-fc162311ab38
0110.8	110	0.0344828	0.370436	29	1	http://data.europa.eu/esco/occupation/b864c9a3-ef6e-46a0-a40c-66188f74dfa7
0110.9	110	0	0	28	0	http://data.europa.eu/esco/occupation/0b1d8dcb-d941-4d79-99bf-fc10c1806c43
0210.1	210	0.0344828	0.370436	29	1	http://data.europa.eu/esco/occupation/4a3f40a8-0587-494c-b8d3-7098b8c5992f
0210.2	210	0.0333333	0.358088	30	1	http://data.europa.eu/esco/occupation/cb3b2662-774a-4e6f-841e-f120244d7031
0210.3	210	0.030303	0.325535	33	1	http://data.europa.eu/esco/occupation/1de91afd-9da2-47ab-a7e7-19bf931709a4
0210.4	210	0.025	0.268566	40	1	http://data.europa.eu/esco/occupation/86c892cf-09a3-44c8-b9d1-814d93dbcbb4
0310.1	310	0.0681818	0.732453	44	3	http://data.europa.eu/esco/occupation/c94dc5b2-6b23-4915-8de5-a4e6ae86d802
0310.2	310	0	0	29	0	http://data.europa.eu/esco/occupation/fdc8adfb-1807-4146-98ae-3a26fbe19996
0310.3	310	0	0	32	0	http://data.europa.eu/esco/occupation/bd5a2f44-fc06-45fd-909b-3a4001c8b8a3
0310.4	310	0.108108	1.16137	37	4	http://data.europa.eu/esco/occupation/35e67944-231e-4bc9-8c69-560f203167ff
0310.5	310	0.0285714	0.306933	35	1	http://data.europa.eu/esco/occupation/555235ce-8c45-409b-a6c9-83e69c2d2bce
1111.1	1111	0	0	26	0	http://data.europa.eu/esco/occupation/7226c10f-701b-4711-8843-140aace12c6f
1111.2	1111	0	0	31	0	http://data.europa.eu/esco/occupation/404a50e9-61ce-448d-a695-bbfc697a0727
1111.3	1111	0	0	29	0	http://data.europa.eu/esco/occupation/d63789ac-74b5-40e3-b890-685513c38e12
1111.4	1111	0	0	29	0	http://data.europa.eu/esco/occupation/6cee3765-2b3b-48b0-af2b-1eb512d071fd
1111.5	1111	0.0357143	0.383666	28	1	http://data.europa.eu/esco/occupation/5bca96fd-4203-400b-be58-9e9b50bc98da
1111.6	1111	0	0	27	0	http://data.europa.eu/esco/occupation/0ee67d5e-8de9-48f0-97c5-ba23d486b1e9
1111.7	1111	0	0	27	0	http://data.europa.eu/esco/occupation/73c3f018-71ce-4dc1-abdd-14cea7873717
1112.1	1112	0.0238095	0.255777	42	1	http://data.europa.eu/esco/occupation/9e4269d5-e10e-4f49-ac99-65c833f933a2
1112.2	1112	0	0	37	0	http://data.europa.eu/esco/occupation/a8d05b64-f60b-4dd9-91c2-e2e63d82f2f5
1112.3	1112	0	0	34	0	http://data.europa.eu/esco/occupation/1fb92021-9576-4c85-8759-f6918e9f0ad4
1112.3.1	1112	0	0	36	0	http://data.europa.eu/esco/occupation/190ec9a5-938c-45a5-bd9c-c12b1af33353
1112.3.2	1112	0	0	32	0	http://data.europa.eu/esco/occupation/a2494c65-11a8-4853-9371-c89333c33be1
1112.4	1112	0	0	26	0	http://data.europa.eu/esco/occupation/f2413988-f76a-4636-a4b1-9952517aa21f
1112.5	1112	0	0	31	0	http://data.europa.eu/esco/occupation/2ae275fe-4f11-4a38-9e95-d466d74b42a3
1112.6	1112	0.0277778	0.298407	36	1	http://data.europa.eu/esco/occupation/0752ed49-03e7-4d75-8314-a051b3771a1d
1112.7	1112	0	0	24	0	http://data.europa.eu/esco/occupation/5c5b153e-4bf8-4f3d-973d-12fabf306d12
1114.1	1114	0.0266667	0.286471	75	2	http://data.europa.eu/esco/occupation/e9cf8b24-6b8b-47cc-9dd3-b601aa135960
1120.1	1120	0	0	21	0	http://data.europa.eu/esco/occupation/93dfef83-579c-4bef-b0ba-d41ee9cbda85
1120.2	1120	0.0352941	0.379152	85	3	http://data.europa.eu/esco/occupation/544cd9cf-e2ee-4ac0-8a02-7147af6b97d7
1120.2.1	1120	0.0422535	0.453915	71	3	http://data.europa.eu/esco/occupation/0917ab6b-18a8-4cfd-8e7a-843b88cf9457
1120.3	1120	0.0151515	0.162767	66	1	http://data.europa.eu/esco/occupation/6c3fd65e-2d24-47d8-bc22-9e93512bdcc2
1120.3.1	1120	0.025641	0.275453	39	1	http://data.europa.eu/esco/occupation/4be4ea31-1211-4f0c-82bb-f6fe10791f4d
1120.4	1120	0.0232558	0.249829	43	1	http://data.europa.eu/esco/occupation/c64a6e4e-5b38-4f93-b26d-aded817aeaf3
1120.5	1120	0	0	31	0	http://data.europa.eu/esco/occupation/070e94a8-a933-4557-9b95-fefe7f4f1763
1120.6	1120	0.0869565	0.934143	46	4	http://data.europa.eu/esco/occupation/73b10c97-b003-45dc-a36d-c1d585c04be1
1211.1	1211	0.0453172	0.486827	331	15	http://data.europa.eu/esco/occupation/30f3ea93-882a-4525-841c-1d5b4b64076f
1211.1.1	1211	0	0	60	0	http://data.europa.eu/esco/occupation/04f39bfa-bc03-4480-98bc-b18ce4fe4b4b
1211.1.2	1211	0.0888889	0.954902	45	4	http://data.europa.eu/esco/occupation/b680251e-b3c7-4029-9849-66a95081801c
1211.1.3	1211	0	0	43	0	http://data.europa.eu/esco/occupation/44e0c015-309d-4f67-98a3-1e036966ed7f
1211.1.4	1211	0	0	39	0	http://data.europa.eu/esco/occupation/3e1a2f3c-20d6-4d33-aa6f-63cd2a32698d
1212.1	1212	0.08	0.859412	25	2	http://data.europa.eu/esco/occupation/96e88e86-f2c7-42e6-a2b2-17e4f08d4ee0
1212.2	1212	0.0431655	0.463711	139	6	http://data.europa.eu/esco/occupation/f605bcd2-90b6-45a0-a558-d05016d68a77
1212.2.1	1212	0.0566038	0.608074	53	3	http://data.europa.eu/esco/occupation/949ab84f-5d76-4139-a568-45691b7ebc53
1212.3	1212	0.047619	0.511555	42	2	http://data.europa.eu/esco/occupation/3d999108-f37a-4087-a936-b2911240b8c2
1213.1	1213	0.15	1.6114	20	3	http://data.europa.eu/esco/occupation/7a3996d8-b90d-4b81-bd5e-e37f005b2683
1213.2	1213	0.0709677	0.762382	155	11	http://data.europa.eu/esco/occupation/64e38ce7-3901-4261-bfee-77c7a77397f2
1213.2.1	1213	0.0357143	0.383666	28	1	http://data.europa.eu/esco/occupation/d00b4607-c4fe-4f3e-8974-29401e23223c
1213.2.2	1213	0.0208333	0.223805	48	1	http://data.europa.eu/esco/occupation/4f49df98-98b8-4a9e-98ad-9c5557817eba
1213.2.3	1213	0.0333333	0.358088	30	1	http://data.europa.eu/esco/occupation/e246eca2-2cec-45b4-ae76-aa1f37d07bc5
1213.3	1213	0.04	0.429706	50	2	http://data.europa.eu/esco/occupation/91f93dc4-1b71-4053-b6fb-c579ec19303a
1213.4	1213	0.0465116	0.499658	43	2	http://data.europa.eu/esco/occupation/c94f3565-d987-431f-a46b-6f4e018e0bd7
1219.1	1219	0.05	0.537132	40	2	http://data.europa.eu/esco/occupation/3c136897-4e0e-41ef-bb57-d8152323b93a
1219.1.1	1219	0	0	50	0	http://data.europa.eu/esco/occupation/b42c5ed4-c6e4-4694-934f-96127719cc43
1219.1.2	1219	0.0714286	0.767332	42	3	http://data.europa.eu/esco/occupation/e9507d34-c70f-474f-a4a3-d2cbfe50f6e9
1219.2	1219	0.0208333	0.223805	48	1	http://data.europa.eu/esco/occupation/1313aeea-63a9-4b4d-82d1-dbe00ff9ed10
1219.3	1219	0	0	25	0	http://data.europa.eu/esco/occupation/8b26eec6-7497-4218-8364-9b5983b04ae7
1219.4	1219	0.0365854	0.393024	82	3	http://data.europa.eu/esco/occupation/94e0bedd-e56e-42be-a5a4-b74a260f437c
1219.5	1219	0	0	37	0	http://data.europa.eu/esco/occupation/680831bb-64fc-4fc8-ae58-c450327d9700
1219.5.1	1219	0.0566038	0.608074	53	3	http://data.europa.eu/esco/occupation/81cc1583-3614-4207-8e54-00b8cd4ddf09
1219.5.2	1219	0	0	27	0	http://data.europa.eu/esco/occupation/0552ff45-b282-455c-b431-fb05a0e00801
1219.5.3	1219	0	0	47	0	http://data.europa.eu/esco/occupation/cb446db8-e8b3-418c-a21c-2d10faea42a5
1219.5.4	1219	0	0	45	0	http://data.europa.eu/esco/occupation/546ec458-e2a4-4cb1-ac17-553d314ac2e2
1219.5.5	1219	0	0	52	0	http://data.europa.eu/esco/occupation/b633af32-c8c0-4481-9971-7932ea4b16b5
1219.6	1219	0.0322581	0.346537	62	2	http://data.europa.eu/esco/occupation/bea99fea-0383-4c63-b944-70d4799de2c5
1219.7	1219	0.0666667	0.716177	30	2	http://data.europa.eu/esco/occupation/109e0a5d-203d-4af6-8f70-692111335ec3
1221.1	1221	0	0	33	0	http://data.europa.eu/esco/occupation/04b52c04-0620-4558-8f89-e252de2963ff
1221.2	1221	0	0	41	0	http://data.europa.eu/esco/occupation/c530b0ee-46f8-40fb-818c-d9b44b891cb9
1221.3	1221	0.0714286	0.767332	56	4	http://data.europa.eu/esco/occupation/0ddbf393-38f1-4c22-b14c-fe775008f321
1221.3.1	1221	0.125	1.34283	56	7	http://data.europa.eu/esco/occupation/425ed170-bf90-42c9-b5bd-148282ed96ff
1221.3.2	1221	0.115854	1.24458	164	19	http://data.europa.eu/esco/occupation/6fcf4638-e7c7-4978-9302-9a7b63a3d57c
1221.3.2.1	1221	0.0517241	0.555654	58	3	http://data.europa.eu/esco/occupation/a7594892-ff23-4e2a-aedf-2f967ebca15c
1221.3.2.1.1	1221	0.0526316	0.565403	57	3	http://data.europa.eu/esco/occupation/dab60fc6-c16e-4de7-b969-b323784f5a49
1221.3.2.1.2	1221	0.0344828	0.370436	29	1	http://data.europa.eu/esco/occupation/7a031723-2b2c-4fdd-8ed5-30d67088b8b8
1221.3.2.1.3	1221	0.0857143	0.920798	35	3	http://data.europa.eu/esco/occupation/1663e9d9-857b-4efa-9ab6-886c7fc763f6
1221.3.2.1.4	1221	0.178571	1.91833	28	5	http://data.europa.eu/esco/occupation/1dd7c3cb-2d58-4dad-ae15-c9081174ab7e
1221.3.3	1221	0.0555556	0.596814	54	3	http://data.europa.eu/esco/occupation/d954fd71-0e2f-4cf9-85f0-c040fa6cbda9
1221.4	1221	0.0666667	0.716177	30	2	http://data.europa.eu/esco/occupation/2d3d7188-47ab-49b9-9045-e452d9db06f1
1221.5	1221	0.210526	2.26161	38	8	http://data.europa.eu/esco/occupation/dc97adbe-f807-4ad8-8f3c-c24b3416cdef
1221.6	1221	0.148936	1.59997	47	7	http://data.europa.eu/esco/occupation/6ce3c372-408b-4c46-86d8-ad6b9255d686
1222.1	1222	0.08	0.859412	50	4	http://data.europa.eu/esco/occupation/cd7b838c-51f6-41ec-9067-bb974c0f991b
1222.1.1	1222	0.0740741	0.795752	54	4	http://data.europa.eu/esco/occupation/4ebf2dae-c326-4627-befe-fbc91410f432
1222.1.2	1222	0.100917	1.08412	109	11	http://data.europa.eu/esco/occupation/6cc19251-763b-4de1-b4f7-526c9ff732d2
1223.1	1223	0.0909091	0.976604	55	5	http://data.europa.eu/esco/occupation/9f508305-80ce-4111-8722-f2c9b4a44890
1223.1.1	1223	0	0	39	0	http://data.europa.eu/esco/occupation/73856e9e-eca2-44c2-bb3c-aaedf4b25979
1223.2	1223	0.0493827	0.530501	81	4	http://data.europa.eu/esco/occupation/73ceb2f9-18e3-4cfe-9c06-e9fb31ece440
1223.2.1	1223	0.0363636	0.390642	55	2	http://data.europa.eu/esco/occupation/1488589a-7b83-471d-b094-492f5616f4e0
1223.2.1.1	1223	0.0526316	0.565403	19	1	http://data.europa.eu/esco/occupation/01bcac9f-7881-4664-bd63-dea700e3b117
1223.2.1.2	1223	0.243243	2.61308	37	9	http://data.europa.eu/esco/occupation/ef6020f9-11b4-4d1a-96e0-903331594121
1223.2.1.3	1223	0	0	17	0	http://data.europa.eu/esco/occupation/62001bb7-4611-4b61-903e-d98589c0821a
1223.2.1.4	1223	0.0769231	0.826358	39	3	http://data.europa.eu/esco/occupation/ada3fc30-c205-4279-90b8-ed5c7c467626
1223.2.2	1223	0.0714286	0.767332	28	2	http://data.europa.eu/esco/occupation/c02ee787-c30b-4f0d-9d7f-6eb36fc44a5d
1223.2.2.1	1223	0.354167	3.80469	48	17	http://data.europa.eu/esco/occupation/9db7d74c-b46d-45c0-b611-6bcb7456ecc6
1311.1	1311	0.0243902	0.262016	41	1	http://data.europa.eu/esco/occupation/f04eaeff-52f5-4d52-93ad-6f846884827f
1312.1	1312	0.02	0.214853	50	1	http://data.europa.eu/esco/occupation/4fe4b1f1-e84d-4056-b062-83d5a64fc571
1312.2	1312	0.0819672	0.880545	61	5	http://data.europa.eu/esco/occupation/a5826284-14fb-4866-b9be-69ce69db1b71
1312.3	1312	0.031746	0.341036	63	2	http://data.europa.eu/esco/occupation/5945cba8-19a4-4632-8a8f-4186e2bad1a3
1321.1	1321	0	0	23	0	http://data.europa.eu/esco/occupation/caa75a5b-b32f-4d57-bffa-03dbb91058cf
1321.2	1321	0.0581818	0.625027	275	16	http://data.europa.eu/esco/occupation/6426ada1-4d8c-4612-99e3-91bc569805ee
1321.2.1	1321	0.0625	0.671416	32	2	http://data.europa.eu/esco/occupation/eb9479c6-5fdf-4f45-ace4-28b547b8c7e5
1321.2.1.1	1321	0.03125	0.335708	64	2	http://data.europa.eu/esco/occupation/0d21a30d-25d9-427b-b8e4-339408425ff5
1321.2.1.2	1321	0	0	14	0	http://data.europa.eu/esco/occupation/3afd6af4-0c34-4311-ad73-65adc2571f0c
1321.2.1.3	1321	0.0204082	0.219238	49	1	http://data.europa.eu/esco/occupation/a7d6a377-3d3b-41cf-9301-f4a0a7ad3d96
1321.2.1.4	1321	0.0731707	0.786047	41	3	http://data.europa.eu/esco/occupation/6482664d-48f4-4ff4-9346-584ac0e2f729
1321.2.1.5	1321	0.0810811	0.871026	37	3	http://data.europa.eu/esco/occupation/a2bc52c2-9802-4929-a95c-6379d9f19204
1321.2.1.6	1321	0.0789474	0.848104	38	3	http://data.europa.eu/esco/occupation/316309e4-5fce-4dca-85d1-07702217ea19
1321.2.1.6.1	1321	0.0625	0.671416	48	3	http://data.europa.eu/esco/occupation/e5257110-e7f1-453a-a2dc-bd374945bc4a
1321.2.1.6.2	1321	0.0833333	0.895221	36	3	http://data.europa.eu/esco/occupation/262d4e45-0cf7-4399-be6f-3d5e96826ef2
1321.2.1.7	1321	0.04	0.429706	25	1	http://data.europa.eu/esco/occupation/45517bc3-0887-416d-95fe-6ace1b90bddd
1321.2.1.8	1321	0.0212766	0.228567	47	1	http://data.europa.eu/esco/occupation/0368c4d4-94cf-4168-a84d-283a25880e0d
1321.2.2	1321	0.125	1.34283	48	6	http://data.europa.eu/esco/occupation/fdb16700-109e-4d02-949e-3213f278df93
1321.2.2.1	1321	0.130435	1.40122	23	3	http://data.europa.eu/esco/occupation/02f26b2f-879c-4811-8381-65e8dd3f4a16
1321.2.2.2	1321	0.1875	2.01425	16	3	http://data.europa.eu/esco/occupation/1f8967ce-9faa-4d56-a656-50e041f7d07e
1321.2.2.3	1321	0	0	14	0	http://data.europa.eu/esco/occupation/652b847f-837a-4a08-bd5e-36397fe56455
1321.2.3	1321	0.0446927	0.480118	179	8	http://data.europa.eu/esco/occupation/c6bd511a-d966-4df9-a48e-4f800354f268
1321.2.4	1321	0.0454545	0.488302	44	2	http://data.europa.eu/esco/occupation/9deee896-be9b-4aac-b55e-ceff1a7a843a
1321.2.5	1321	0.0666667	0.716177	45	3	http://data.europa.eu/esco/occupation/9a20c93e-a345-4a46-a406-9ffbf11daeef
1321.3	1321	0	0	19	0	http://data.europa.eu/esco/occupation/518348e6-0095-4f37-ad46-5ef1b8b5ee2f
1322.1	1322	0.0263158	0.282701	38	1	http://data.europa.eu/esco/occupation/107d21c6-973b-411c-89fd-69da48d29ada
1322.1.1	1322	0.0322581	0.346537	31	1	http://data.europa.eu/esco/occupation/df66a6e6-2130-4932-8aaf-263dafa569fa
1322.1.2	1322	0	0	39	0	http://data.europa.eu/esco/occupation/0633ec3f-91f1-4038-bc29-e0ec4cd7f1e9
1322.2	1322	0.0277778	0.298407	36	1	http://data.europa.eu/esco/occupation/b156960c-8508-4067-908d-f167847c55b1
1323.1	1323	0	0	51	0	http://data.europa.eu/esco/occupation/faed05c0-c1d1-4e34-b575-0dea96459e56
1323.1.1	1323	0	0	37	0	http://data.europa.eu/esco/occupation/ba3bacd4-73e9-4861-a9c0-f89f1f28055a
1323.1.2	1323	0.0487805	0.524032	41	2	http://data.europa.eu/esco/occupation/b9711647-463f-4991-a858-d5de66ff2f83
1324.1	1324	0.0322581	0.346537	31	1	http://data.europa.eu/esco/occupation/fc35b7ca-ecec-40d7-91b5-5065f662d955
1324.2	1324	0.111111	1.19363	27	3	http://data.europa.eu/esco/occupation/0d442b70-5413-4820-bebf-36dd5ce437ac
1324.3	1324	0.113636	1.22076	44	5	http://data.europa.eu/esco/occupation/823db06f-25e1-4658-b063-d6ef956b41f5
1324.3.1	1324	0.0394737	0.424052	76	3	http://data.europa.eu/esco/occupation/632e61c8-4e4b-44c7-b213-6dd5a174b143
1324.3.1.1	1324	0.111111	1.19363	36	4	http://data.europa.eu/esco/occupation/73d3ce3c-296c-4f85-9381-2eed6f3ae5fa
1324.3.1.2	1324	0	0	29	0	http://data.europa.eu/esco/occupation/baae6dd1-4a59-480d-83b1-a0708a5a1736
1324.3.1.3	1324	0.05	0.537132	20	1	http://data.europa.eu/esco/occupation/98ad0008-13d9-4e9b-94bf-4f4a5faae764
1324.3.1.4	1324	0.0714286	0.767332	28	2	http://data.europa.eu/esco/occupation/4ea620f2-5c75-49ee-85a0-b2fb6bbf3624
1324.3.1.5	1324	0.0606061	0.65107	33	2	http://data.europa.eu/esco/occupation/f56e33a3-01bb-46ba-98f4-d47aa242b983
1324.3.1.6	1324	0.0465116	0.499658	43	2	http://data.europa.eu/esco/occupation/72d1e9ca-294c-4349-90ed-f99541d447d0
1324.3.1.6.1	1324	0.0384615	0.413179	26	1	http://data.europa.eu/esco/occupation/e04bca7b-c0c7-454d-9d15-dfb64a30dc0a
1324.3.1.6.10	1324	0.0384615	0.413179	26	1	http://data.europa.eu/esco/occupation/de0084a5-7e00-43cc-bc51-3cb70a031295
1324.3.1.6.11	1324	0.0384615	0.413179	26	1	http://data.europa.eu/esco/occupation/032d4115-03ec-49c9-853d-678f8a41969b
1324.3.1.6.12	1324	0.0384615	0.413179	26	1	http://data.europa.eu/esco/occupation/2ad52381-6adb-4262-b17c-ea7fcb3b6696
1324.3.1.6.13	1324	0.0384615	0.413179	26	1	http://data.europa.eu/esco/occupation/23a9e478-d465-4b61-b6d9-97b7e90af17a
1324.3.1.6.14	1324	0.0344828	0.370436	29	1	http://data.europa.eu/esco/occupation/73bdadf0-2175-4097-8f4d-b6dabeb0a030
1324.3.1.6.15	1324	0.0384615	0.413179	26	1	http://data.europa.eu/esco/occupation/bd7c070b-333f-4b9d-a70a-25f135ff931e
1324.3.1.6.16	1324	0.0384615	0.413179	26	1	http://data.europa.eu/esco/occupation/d46a0f9d-4474-46f8-b59d-7970da915b94
1324.3.1.6.17	1324	0.0384615	0.413179	26	1	http://data.europa.eu/esco/occupation/7ff7ab7d-12a6-4d87-ac91-8a8f3540b1c0
1324.3.1.6.18	1324	0.0384615	0.413179	26	1	http://data.europa.eu/esco/occupation/a49e1479-90c4-41d2-871b-ac58ebc4894b
1324.3.1.6.19	1324	0.0384615	0.413179	26	1	http://data.europa.eu/esco/occupation/29a95106-3680-427b-bd1c-3f13d6999241
1324.3.1.6.2	1324	0.0384615	0.413179	26	1	http://data.europa.eu/esco/occupation/449f6aef-a8e6-4edc-aea4-802a7b773e00
1324.3.1.6.20	1324	0.037037	0.397876	27	1	http://data.europa.eu/esco/occupation/96c870c0-f93a-43c3-9ce4-1fe9e737fece
1324.3.1.6.21	1324	0.037037	0.397876	27	1	http://data.europa.eu/esco/occupation/ee5f8b2f-4b40-4426-8290-a6926ae4898b
1324.3.1.6.22	1324	0.0384615	0.413179	26	1	http://data.europa.eu/esco/occupation/52d303a7-630b-4e3f-9f62-becd9b2fcb46
1324.3.1.6.23	1324	0.0357143	0.383666	28	1	http://data.europa.eu/esco/occupation/ad404c6b-291f-439e-9ad4-c93ddabd3c13
1324.3.1.6.24	1324	0.0384615	0.413179	26	1	http://data.europa.eu/esco/occupation/b7474960-a03e-46c3-88ce-81575cb8f657
1324.3.1.6.25	1324	0.0384615	0.413179	26	1	http://data.europa.eu/esco/occupation/24af7ff6-bd84-43a6-8cba-e60776f956f5
1324.3.1.6.26	1324	0.0384615	0.413179	26	1	http://data.europa.eu/esco/occupation/e83bf81f-c1d0-48e1-8533-7d65be8007c5
1324.3.1.6.27	1324	0.0384615	0.413179	26	1	http://data.europa.eu/esco/occupation/13b12b2d-e223-46f5-a6c0-cb77fe37f03a
1324.3.1.6.28	1324	0.0384615	0.413179	26	1	http://data.europa.eu/esco/occupation/53e61b71-60a3-4873-bc14-d6e28693818c
1324.3.1.6.29	1324	0.0384615	0.413179	26	1	http://data.europa.eu/esco/occupation/61a61a3b-6fcd-4525-9f5c-0a1415a9a51f
1324.3.1.6.3	1324	0.0384615	0.413179	26	1	http://data.europa.eu/esco/occupation/e0433bbb-8a93-4ab4-ac7a-84ccc1a04637
1324.3.1.6.30	1324	0.0384615	0.413179	26	1	http://data.europa.eu/esco/occupation/9fcce643-276b-435f-aa94-4516c2414686
1324.3.1.6.31	1324	0.0384615	0.413179	26	1	http://data.europa.eu/esco/occupation/67aee472-533b-4569-a7a5-e7bc34b2cdce
1324.3.1.6.32	1324	0.037037	0.397876	27	1	http://data.europa.eu/esco/occupation/49607371-2712-4b0a-8d7c-1b4bc22d9581
1324.3.1.6.4	1324	0.0384615	0.413179	26	1	http://data.europa.eu/esco/occupation/87426cf2-9e36-46a4-aa4f-6a8d20dd93d6
1324.3.1.6.5	1324	0.0384615	0.413179	26	1	http://data.europa.eu/esco/occupation/37f92bd9-b14c-4ab5-82fb-545ba7ba3b8b
1324.3.1.6.6	1324	0.0384615	0.413179	26	1	http://data.europa.eu/esco/occupation/625d316c-2b93-4a9c-ada2-b19efa7c611b
1324.3.1.6.7	1324	0.0384615	0.413179	26	1	http://data.europa.eu/esco/occupation/f8d7d59d-242d-4903-9e0d-d2d23a0ef4c3
1324.3.1.6.8	1324	0.0769231	0.826358	26	2	http://data.europa.eu/esco/occupation/243f3b7e-cd7a-419a-94c0-d4f2040f09af
1324.3.1.6.9	1324	0.0384615	0.413179	26	1	http://data.europa.eu/esco/occupation/c1ee52e0-f30a-4f8d-a7f5-b07f5f06f88f
1324.3.2	1324	0.0379747	0.407949	79	3	http://data.europa.eu/esco/occupation/b87a7a27-ee74-4e5e-b274-84a3cab27bf4
1324.3.2.1	1324	0.08	0.859412	25	2	http://data.europa.eu/esco/occupation/0cbfa809-2d71-44e5-b736-c4da3c8fe09d
1324.3.2.10	1324	0.0833333	0.895221	24	2	http://data.europa.eu/esco/occupation/e997358a-f6ed-4b5d-bebe-2a33b01ea3d2
1324.3.2.11	1324	0.08	0.859412	25	2	http://data.europa.eu/esco/occupation/8914badc-df5e-4671-908e-de5bc795658b
1324.3.2.12	1324	0.0714286	0.767332	28	2	http://data.europa.eu/esco/occupation/b2826761-6fc4-4344-9d36-d8455cb6b185
1324.3.2.13	1324	0.0740741	0.795752	27	2	http://data.europa.eu/esco/occupation/1ee8dfca-19b0-4e1a-88ed-68548f80951b
1324.3.2.14	1324	0.0714286	0.767332	28	2	http://data.europa.eu/esco/occupation/dc29cd23-d6ba-46b0-bc2f-424e20270099
1324.3.2.15	1324	0.08	0.859412	25	2	http://data.europa.eu/esco/occupation/a70315e3-ae41-44a9-9fe5-7fe668469ee0
1324.3.2.16	1324	0.0769231	0.826358	26	2	http://data.europa.eu/esco/occupation/173a882d-0a14-4919-ac1b-23e8ee8273de
1324.3.2.17	1324	0.08	0.859412	25	2	http://data.europa.eu/esco/occupation/d7a12ff0-7e25-4dab-98c5-1f5a781da8ad
1324.3.2.18	1324	0.0833333	0.895221	24	2	http://data.europa.eu/esco/occupation/b148e7a3-e5b0-4edc-b770-85ab81f36ac9
1324.3.2.19	1324	0.0740741	0.795752	27	2	http://data.europa.eu/esco/occupation/b49f95f8-c1c8-428f-9f1f-5f5abae55e51
1324.3.2.2	1324	0.0740741	0.795752	27	2	http://data.europa.eu/esco/occupation/dc2a924c-653a-4922-9226-f6909dd64580
1324.3.2.20	1324	0.0689655	0.740872	29	2	http://data.europa.eu/esco/occupation/12142c2c-9b6f-4e4f-8153-f1a51554e4e0
1324.3.2.21	1324	0.0769231	0.826358	26	2	http://data.europa.eu/esco/occupation/bbba890e-ecae-43ba-9c5b-a65baa318f15
1324.3.2.22	1324	0.0689655	0.740872	29	2	http://data.europa.eu/esco/occupation/00fdad73-4551-4e43-b256-1d4a3759db1e
1324.3.2.23	1324	0.0769231	0.826358	26	2	http://data.europa.eu/esco/occupation/5cc6d160-3864-43b0-b3eb-77d1208a51b4
1324.3.2.24	1324	0.08	0.859412	25	2	http://data.europa.eu/esco/occupation/84e4c780-ee17-44dd-af6f-d1c06a3e353d
1324.3.2.25	1324	0.0833333	0.895221	24	2	http://data.europa.eu/esco/occupation/4c313f2a-704e-4d3c-a7c2-98e1b93c9e94
1324.3.2.26	1324	0.0833333	0.895221	24	2	http://data.europa.eu/esco/occupation/8c0cc417-6b09-4082-8062-2f0f7123a573
1324.3.2.27	1324	0.0740741	0.795752	27	2	http://data.europa.eu/esco/occupation/42abcbcb-721b-4da6-9c06-f6951969d056
1324.3.2.28	1324	0.0740741	0.795752	27	2	http://data.europa.eu/esco/occupation/d9632b0a-3c95-4a8a-a15c-c5413beda52e
1324.3.2.29	1324	0.0714286	0.767332	28	2	http://data.europa.eu/esco/occupation/afcf9d03-6e51-4548-8cec-cfa50972929d
1324.3.2.3	1324	0.0740741	0.795752	27	2	http://data.europa.eu/esco/occupation/9faaae26-804d-48f3-97b0-84f7e1aceae8
1324.3.2.30	1324	0.0769231	0.826358	26	2	http://data.europa.eu/esco/occupation/972ef593-89c3-468b-aad5-81bc575feb58
1324.3.2.31	1324	0.0769231	0.826358	26	2	http://data.europa.eu/esco/occupation/6e873bb0-ff0d-4800-a898-362b9a2e1c47
1324.3.2.32	1324	0.0769231	0.826358	26	2	http://data.europa.eu/esco/occupation/c430500d-0b8b-4ef5-8f91-3e98cff32356
1324.3.2.33	1324	0.0769231	0.826358	26	2	http://data.europa.eu/esco/occupation/c71ee6a5-ce48-4afd-aa1e-eaabf17ccbc0
1324.3.2.34	1324	0.0833333	0.895221	24	2	http://data.europa.eu/esco/occupation/63c92723-ee86-42cb-89bf-d93b65398bef
1324.3.2.35	1324	0.0740741	0.795752	27	2	http://data.europa.eu/esco/occupation/5b912733-abc8-43f7-825c-00ae21043685
1324.3.2.4	1324	0.0740741	0.795752	27	2	http://data.europa.eu/esco/occupation/fd00e4bb-dcee-41d7-81d3-2cdebad8fe70
1324.3.2.5	1324	0.0833333	0.895221	24	2	http://data.europa.eu/esco/occupation/95d8f19e-f62b-443f-ac53-324ea8f98cf5
1324.3.2.6	1324	0.08	0.859412	25	2	http://data.europa.eu/esco/occupation/ccbb7213-79f7-489e-9dad-f90091e550d0
1324.3.2.7	1324	0.0714286	0.767332	28	2	http://data.europa.eu/esco/occupation/4311b9e0-064e-41bc-b120-5eb21f337780
1324.3.2.8	1324	0.125	1.34283	24	3	http://data.europa.eu/esco/occupation/7d9c060a-f280-441d-baf9-7d4a6b520a2a
1324.3.2.9	1324	0.0714286	0.767332	28	2	http://data.europa.eu/esco/occupation/65beb253-61b0-4f8f-9c3c-49419913fd18
1324.3.3	1324	0.1	1.07426	30	3	http://data.europa.eu/esco/occupation/a2ff6cc3-15fa-4f02-a457-8fd5df7aa29e
1324.3.4	1324	0.125	1.34283	56	7	http://data.europa.eu/esco/occupation/2f5de1ab-eddf-4715-8193-e994912c22ea
1324.3.4.1	1324	0.103448	1.11131	29	3	http://data.europa.eu/esco/occupation/784c98c2-96bd-4610-8da3-87d80f136285
1324.4	1324	0.0571429	0.613866	35	2	http://data.europa.eu/esco/occupation/8f928d49-da89-4d07-9123-2151a4d276d4
1324.5	1324	0	0	20	0	http://data.europa.eu/esco/occupation/3530b443-d2bf-4741-b771-12c77e7c6232
1324.6	1324	0.0909091	0.976604	33	3	http://data.europa.eu/esco/occupation/788a9895-a39a-4a83-be90-e006e2f8dce5
1324.7	1324	0.047619	0.511555	21	1	http://data.europa.eu/esco/occupation/b39a74a2-37fe-4fdc-ba8e-5bbbbdce2d89
1324.8	1324	0.0526316	0.565403	95	5	http://data.europa.eu/esco/occupation/aacc3918-b5d3-484b-9480-5d29aa550d74
1324.8.1	1324	0.105263	1.13081	38	4	http://data.europa.eu/esco/occupation/aeb7c6bd-22c9-43c2-8551-a1cc2560584f
1324.8.2	1324	0.0392157	0.42128	51	2	http://data.europa.eu/esco/occupation/377865f0-c327-4599-8c7e-d428c6588edf
1324.8.2.1	1324	0.1	1.07426	30	3	http://data.europa.eu/esco/occupation/80db1e93-6dad-49aa-b465-d64a4a73141b
1324.8.3	1324	0.0232558	0.249829	43	1	http://data.europa.eu/esco/occupation/9f12704c-5e6c-47b0-a866-3b92663e6a4b
1330.1	1330	0.763636	8.20348	55	42	http://data.europa.eu/esco/occupation/e297ec12-4712-40a4-ad98-ba004cacb205
1330.1.1	1330	0.575	6.17702	40	23	http://data.europa.eu/esco/occupation/810e5e67-acd5-499a-b307-cf5bea330859
1330.2	1330	0.761364	8.17906	88	67	http://data.europa.eu/esco/occupation/82f90e87-de92-4678-adae-61d3e5f7e1e4
1330.3	1330	0.683544	7.34308	79	54	http://data.europa.eu/esco/occupation/7b1b5da8-573a-49bb-a38e-68725a949f4f
1330.4	1330	0.243243	2.61308	37	9	http://data.europa.eu/esco/occupation/5fd2980e-22c4-4ace-a394-190c76f4f539
1330.5	1330	0.315789	3.39242	38	12	http://data.europa.eu/esco/occupation/f0ca39a8-1e30-487c-95f9-ef2d5e734adc
1330.5.1	1330	0.369565	3.97011	46	17	http://data.europa.eu/esco/occupation/f31f487b-4ce2-40f3-90e8-7d0011b4ef1d
1330.6	1330	0.458333	4.92371	48	22	http://data.europa.eu/esco/occupation/a79170ad-0b7b-4697-864f-1748359aa10a
1330.7	1330	0.328358	3.52744	67	22	http://data.europa.eu/esco/occupation/8b6388a4-4904-471b-9331-d3b1211f5525
1330.8	1330	0.030303	0.325535	33	1	http://data.europa.eu/esco/occupation/e8bbc7fd-cfa2-406f-a664-57e5024cfbc5
1330.9	1330	0.37037	3.97876	27	10	http://data.europa.eu/esco/occupation/3ce4691e-ecea-4278-939e-b89ab01087b8
1341.1	1341	0	0	32	0	http://data.europa.eu/esco/occupation/526ba8e1-fc71-4657-8d27-52f03e8ca81d
1341.2	1341	0.0113636	0.122076	88	1	http://data.europa.eu/esco/occupation/fa6bd9e9-9631-4abe-b2f8-fad7bf8a819d
1341.3	1341	0.0204082	0.219238	49	1	http://data.europa.eu/esco/occupation/c269387f-a652-4880-860a-e91ef105bfb7
1342.1	1342	0.267857	2.8775	56	15	http://data.europa.eu/esco/occupation/ef909843-97c6-4c48-8038-2e7aefdfcad5
1342.2	1342	0	0	39	0	http://data.europa.eu/esco/occupation/4a29eab1-5f02-4723-a863-e2d5a0614dfa
1343.1	1343	0.0107527	0.115512	93	1	http://data.europa.eu/esco/occupation/eea2b5c6-48d1-4612-957e-585783b3c7bb
1344.1	1344	0.0119048	0.127889	168	2	http://data.europa.eu/esco/occupation/c18fddf5-cfc4-4f9c-94d6-86608faaa1dd
1344.1.1	1344	0.0227273	0.244151	88	2	http://data.europa.eu/esco/occupation/5cff1eee-9027-4064-8a26-35b1877e4eb3
1344.1.2	1344	0.0119048	0.127889	84	1	http://data.europa.eu/esco/occupation/f5576c5b-8d03-4a3d-9cb7-b8c4ac07a7ef
1344.1.3	1344	0	0	31	0	http://data.europa.eu/esco/occupation/a79e7622-2307-44e2-94cc-d1ff1caf655a
1345.1	1345	0.0576923	0.619768	52	3	http://data.europa.eu/esco/occupation/e1587bbb-2d4e-4726-839a-7f4895c440e7
1345.1.1	1345	0.0571429	0.613866	35	2	http://data.europa.eu/esco/occupation/e4ad2547-9188-4fbd-897a-c91b3c097779
1345.1.10	1345	0.0487805	0.524032	41	2	http://data.europa.eu/esco/occupation/34852729-a2f6-4063-aa90-18b3d16754f7
1345.1.2	1345	0	0	45	0	http://data.europa.eu/esco/occupation/2b7d34db-11b6-4c10-b227-3917752e28ac
1345.1.3	1345	0.0357143	0.383666	28	1	http://data.europa.eu/esco/occupation/d23f4d59-2bea-4bd8-bcdb-5e23b1c50552
1345.1.4	1345	0	0	42	0	http://data.europa.eu/esco/occupation/2c1ed9dd-9799-4882-8bfa-40b841f7d4a1
1345.1.5	1345	0	0	43	0	http://data.europa.eu/esco/occupation/01649ae9-22ee-4dba-83a8-3a2c51fbbe95
1345.1.6	1345	0	0	53	0	http://data.europa.eu/esco/occupation/c9d89e09-d57f-4980-9164-880e60711e97
1345.1.7	1345	0.0454545	0.488302	44	2	http://data.europa.eu/esco/occupation/d37cc820-15f5-4a81-88db-af48b0ee6a32
1345.1.8	1345	0	0	53	0	http://data.europa.eu/esco/occupation/53db8c0d-7aed-47aa-a339-eb9d485d25dc
1345.1.9	1345	0.0357143	0.383666	56	2	http://data.europa.eu/esco/occupation/13e30c08-8834-4e4f-b6f9-89fffed4e310
1346.1	1346	0.0169492	0.182079	59	1	http://data.europa.eu/esco/occupation/754ce08f-b4d9-4b9c-b9d2-06f15258a3ce
1346.2	1346	0	0	26	0	http://data.europa.eu/esco/occupation/d0e85fe6-78e3-4218-b21a-99b75438b775
1346.3	1346	0.0232558	0.249829	43	1	http://data.europa.eu/esco/occupation/45a28fe1-30a4-4175-af19-e451ada60858
1346.4	1346	0.047619	0.511555	63	3	http://data.europa.eu/esco/occupation/594170bc-5663-40b0-97ef-c9f1ad51b2a0
1346.5	1346	0	0	41	0	http://data.europa.eu/esco/occupation/942211c1-b534-4a14-ae85-38ea44c2d14b
1346.6	1346	0.0784314	0.842561	51	4	http://data.europa.eu/esco/occupation/ceda53cd-3f1f-425b-bd1b-c4fa17254680
1349.1	1349	0	0	16	0	http://data.europa.eu/esco/occupation/44ec4c04-c2d4-4b92-bb27-e56f5b096d97
1349.10	1349	0	0	26	0	http://data.europa.eu/esco/occupation/3f6fc9db-18c1-45e8-819e-baf7b6cfe372
1349.11	1349	0.355932	3.82365	59	21	http://data.europa.eu/esco/occupation/ef5b17a5-3ca8-4965-bd3d-61c4aca490d1
1349.12	1349	0	0	60	0	http://data.europa.eu/esco/occupation/a005f8a2-2d8a-433e-8d89-13575f822fd4
1349.13	1349	0.0833333	0.895221	48	4	http://data.europa.eu/esco/occupation/4b214899-ed00-4156-b269-a23df0fb1093
1349.14	1349	0	0	16	0	http://data.europa.eu/esco/occupation/db4057de-0c5a-4f68-8f81-2c0765978afb
1349.15	1349	0.0238095	0.255777	42	1	http://data.europa.eu/esco/occupation/7d7ea936-a1c6-499d-9aa7-054e943b019b
1349.16	1349	0.09375	1.00712	32	3	http://data.europa.eu/esco/occupation/24d39e12-e104-49d3-8224-8b7a5f9b99d1
1349.17	1349	0.0285714	0.306933	35	1	http://data.europa.eu/esco/occupation/f4de7e28-ca67-46cd-b760-30e02b3aa83b
1349.18	1349	0.0232558	0.249829	43	1	http://data.europa.eu/esco/occupation/cc937d5f-4072-4fe7-bc23-2c9a465b8754
1349.19	1349	0.0810811	0.871026	37	3	http://data.europa.eu/esco/occupation/aab8009a-5759-4f52-8865-6cc657b1f099
1349.2	1349	0.0454545	0.488302	22	1	http://data.europa.eu/esco/occupation/cfda19c9-c7e1-497d-a18b-66e29c773745
1349.20	1349	0.0108696	0.116768	92	1	http://data.europa.eu/esco/occupation/64b136da-aedf-48a2-96a0-72eb850bfcd0
1349.21	1349	0.046729	0.501993	214	10	http://data.europa.eu/esco/occupation/bcc2c1db-f969-4355-bebf-4878ff6c2a94
1349.21.1	1349	0.0263158	0.282701	38	1	http://data.europa.eu/esco/occupation/d2ff134e-b41a-4fa3-aceb-1b9f5f5cf015
1349.22	1349	0.0322581	0.346537	31	1	http://data.europa.eu/esco/occupation/20e39113-05f5-4184-94e2-f5e8e8c8d2ea
1349.23	1349	0.0588235	0.631921	51	3	http://data.europa.eu/esco/occupation/83588a0e-b63d-4483-a884-06f1e3a1a4be
1349.3	1349	0.0238095	0.255777	42	1	http://data.europa.eu/esco/occupation/db4f28ff-c208-4830-ab8b-4b07776db134
1349.4	1349	0.176471	1.89576	17	3	http://data.europa.eu/esco/occupation/2f8acdc5-76f5-498b-9818-df075e324eaa
1349.5	1349	0.103448	1.11131	29	3	http://data.europa.eu/esco/occupation/8c8ec7a2-adbb-4d1a-9a56-a7048d66c00b
1349.6	1349	0.0769231	0.826358	39	3	http://data.europa.eu/esco/occupation/e2ad6d3e-1736-466b-a2bf-9823f683c8ab
1349.7	1349	0.0294118	0.31596	34	1	http://data.europa.eu/esco/occupation/a05d0a6d-7b60-445a-8dcb-282c7d5a6852
1349.8	1349	0.0540541	0.580684	37	2	http://data.europa.eu/esco/occupation/2c8a4b72-21f4-4ab1-9dbd-1cae779211b7
1349.9	1349	0.0357143	0.383666	28	1	http://data.europa.eu/esco/occupation/6db9eeae-aef5-4f56-913d-4650e4c720c6
1411.1	1411	0	0	34	0	http://data.europa.eu/esco/occupation/53cdd34e-22f2-41bd-b3c7-de22bf9bbcae
1411.2	1411	0.111111	1.19363	45	5	http://data.europa.eu/esco/occupation/4887c8a5-35d3-44c3-be69-346027e485f0
1411.3	1411	0	0	32	0	http://data.europa.eu/esco/occupation/02e19186-458f-40eb-9e78-31c656d12ac7
1412.1	1412	0.0588235	0.631921	51	3	http://data.europa.eu/esco/occupation/d5eb6150-bbff-4a9c-9d0c-21eab4dbe2b6
1420.1	1420	0.0384615	0.413179	26	1	http://data.europa.eu/esco/occupation/7dec82e0-3bfc-4c48-812d-c2095bfe05bb
1420.2	1420	0	0	39	0	http://data.europa.eu/esco/occupation/a79d9e58-36be-4e67-a4db-ea6c8ff445fc
1420.3	1420	0.1875	2.01425	32	6	http://data.europa.eu/esco/occupation/2eac08c2-a81a-46fc-8d75-eb0e0f3e0f6d
1420.4	1420	0	0	52	0	http://data.europa.eu/esco/occupation/9e81adde-9983-44fa-b74b-c548d0dbfbdd
1420.4.1	1420	0	0	34	0	http://data.europa.eu/esco/occupation/87fd9791-0922-4da0-a984-f518aadf85ec
1420.4.10	1420	0	0	32	0	http://data.europa.eu/esco/occupation/980c52f3-0054-45b1-a6f1-20ee8a1e8b9e
1420.4.11	1420	0.0588235	0.631921	34	2	http://data.europa.eu/esco/occupation/d8e5410b-5199-403f-8cbd-d32efb17a296
1420.4.12	1420	0.0588235	0.631921	34	2	http://data.europa.eu/esco/occupation/691c86d9-d88f-440f-b885-7ed9726f782c
1420.4.13	1420	0	0	33	0	http://data.europa.eu/esco/occupation/e1c9b304-2784-48e7-b7e8-089867743bbf
1420.4.14	1420	0	0	33	0	http://data.europa.eu/esco/occupation/d4dd502d-9407-456c-a54a-b733fc9cf68b
1420.4.15	1420	0	0	41	0	http://data.europa.eu/esco/occupation/b66eb697-e65d-4bbb-b51c-d847f6875f1a
1420.4.16	1420	0	0	32	0	http://data.europa.eu/esco/occupation/acf28133-525f-4838-9248-d852e28b8f98
1420.4.17	1420	0	0	32	0	http://data.europa.eu/esco/occupation/19c2acbf-766c-4728-b960-b91252a95fd1
1420.4.18	1420	0	0	37	0	http://data.europa.eu/esco/occupation/d871af8b-f6d7-4377-b609-d422afe3b5de
1420.4.19	1420	0.0285714	0.306933	35	1	http://data.europa.eu/esco/occupation/f88fb9dd-5a46-4086-a284-b1992174e55c
1420.4.2	1420	0.0277778	0.298407	36	1	http://data.europa.eu/esco/occupation/60528794-1a68-4440-a141-2df011be98be
1420.4.20	1420	0	0	36	0	http://data.europa.eu/esco/occupation/3c1041c1-7a20-41fd-8cb2-529d7f671226
1420.4.21	1420	0	0	30	0	http://data.europa.eu/esco/occupation/664f7498-8e4b-48f8-9fe2-436a692f1204
1420.4.22	1420	0	0	31	0	http://data.europa.eu/esco/occupation/e7f6e98a-cef5-41be-b65c-70cf1feed11d
1420.4.23	1420	0	0	33	0	http://data.europa.eu/esco/occupation/79874366-6ec2-4601-aceb-9dbb8e68d015
1420.4.24	1420	0	0	42	0	http://data.europa.eu/esco/occupation/f07aab15-c7e8-49a4-a8dd-221d9cf3a925
1420.4.25	1420	0	0	37	0	http://data.europa.eu/esco/occupation/75fb7771-0403-4116-9c01-9c5717bec600
1420.4.26	1420	0.0344828	0.370436	29	1	http://data.europa.eu/esco/occupation/574f46e2-e48d-4cde-a7b1-877004ea4c52
1420.4.27	1420	0.0243902	0.262016	41	1	http://data.europa.eu/esco/occupation/47b747bb-5bbf-40d5-aa3e-8d4a79238502
1420.4.28	1420	0	0	42	0	http://data.europa.eu/esco/occupation/814205e9-8bd1-4653-bdbc-fd2f9e9a8225
1420.4.29	1420	0	0	37	0	http://data.europa.eu/esco/occupation/5779aa3b-b32f-42f7-9581-ef5ce2092621
1420.4.3	1420	0.0769231	0.826358	39	3	http://data.europa.eu/esco/occupation/463a687a-c7e9-469a-bb38-dcdfe1e7e35f
1420.4.30	1420	0	0	32	0	http://data.europa.eu/esco/occupation/1b3e150f-8ec1-47e2-a2ef-d02632efe0d5
1420.4.31	1420	0	0	43	0	http://data.europa.eu/esco/occupation/b21b5952-1658-44f8-b719-e5be7fb39866
1420.4.32	1420	0	0	31	0	http://data.europa.eu/esco/occupation/7f0b46be-8b7a-4675-987d-89a8a7193730
1420.4.33	1420	0	0	32	0	http://data.europa.eu/esco/occupation/8bbac392-3d62-4c46-a56e-3f244fdda216
1420.4.34	1420	0	0	32	0	http://data.europa.eu/esco/occupation/5f770d3d-5c42-4c22-bc06-23bebd182a37
1420.4.35	1420	0	0	44	0	http://data.europa.eu/esco/occupation/6e8917c8-d883-4475-954c-ec241215ca18
1420.4.36	1420	0	0	31	0	http://data.europa.eu/esco/occupation/98f9909b-016d-4c62-90ae-893b0cbabbca
1420.4.37	1420	0	0	30	0	http://data.europa.eu/esco/occupation/f70e5875-df7e-40be-a315-3ac1c9d36d64
1420.4.38	1420	0	0	30	0	http://data.europa.eu/esco/occupation/0249b723-1d20-4ff9-8623-d20b98d0b4a4
1420.4.39	1420	0	0	38	0	http://data.europa.eu/esco/occupation/9703fe09-51fd-4d00-a2a1-99ba809521ac
1420.4.4	1420	0.0263158	0.282701	38	1	http://data.europa.eu/esco/occupation/03b55cb5-9735-4582-8e20-2b1cb76635cb
1420.4.40	1420	0	0	30	0	http://data.europa.eu/esco/occupation/0c849f7b-fa3b-4faf-8501-0e50cd200ba1
1420.4.41	1420	0	0	32	0	http://data.europa.eu/esco/occupation/9beeb1f0-5aca-4bde-bae9-c74ddb94fac3
1420.4.42	1420	0	0	32	0	http://data.europa.eu/esco/occupation/00913533-5237-4870-9003-d1cb806603c9
1420.4.43	1420	0	0	29	0	http://data.europa.eu/esco/occupation/2ce45b9f-ebfb-4105-8e12-690ba2bf00aa
1420.4.5	1420	0	0	37	0	http://data.europa.eu/esco/occupation/2afdf635-3cdb-4914-ab61-5dd7d7d46792
1420.4.6	1420	0	0	38	0	http://data.europa.eu/esco/occupation/f2f4ed8f-c9d3-47e4-8f72-a30739bcea2b
1420.4.7	1420	0	0	41	0	http://data.europa.eu/esco/occupation/eda6cb5e-c27a-4661-b536-eadeb387dee3
1420.4.8	1420	0	0	40	0	http://data.europa.eu/esco/occupation/97467934-a220-41ca-96df-36fc85258c47
1420.4.9	1420	0	0	31	0	http://data.europa.eu/esco/occupation/3a8ac6cd-b59a-4b93-b071-0324e895b8e4
1420.5	1420	0.0217391	0.233536	46	1	http://data.europa.eu/esco/occupation/b7744a45-a4ce-4037-b679-3d2377e17f31
1420.6	1420	0.1	1.07426	40	4	http://data.europa.eu/esco/occupation/3a4c4e33-ee34-4abe-ba5c-26f9037d292f
1431.1	1431	0	0	75	0	http://data.europa.eu/esco/occupation/6066ed14-ace3-4352-b656-2b621fd7bc88
1431.1.1	1431	0	0	47	0	http://data.europa.eu/esco/occupation/ce6230b8-154f-4e0b-ac03-dca3a269a19c
1431.1.2	1431	0	0	39	0	http://data.europa.eu/esco/occupation/03632d98-0ae3-4dd2-941c-3b48de9a0219
1431.2	1431	0.0416667	0.44761	72	3	http://data.europa.eu/esco/occupation/771955d9-e988-47f3-b60f-207adb2cd571
1431.2.1	1431	0.0151515	0.162767	66	1	http://data.europa.eu/esco/occupation/33e3a746-f209-4a1a-96df-301505531cb2
1431.2.2	1431	0.05	0.537132	40	2	http://data.europa.eu/esco/occupation/87e40e79-16fb-4391-9dcb-c15f40e026c1
1431.2.3	1431	0.0227273	0.244151	44	1	http://data.europa.eu/esco/occupation/146f2c99-3f8b-4856-95ba-3ecfea681809
1431.2.4	1431	0.0263158	0.282701	38	1	http://data.europa.eu/esco/occupation/49ca9fe4-4513-4657-b27f-eaad11e6158a
1431.2.5	1431	0.0138889	0.149203	72	1	http://data.europa.eu/esco/occupation/080fc550-b7ca-4576-aaf5-06fffbede994
1431.2.6	1431	0.0344828	0.370436	58	2	http://data.europa.eu/esco/occupation/1c948509-4015-40b0-b380-105fc85782a5
1431.3	1431	0	0	29	0	http://data.europa.eu/esco/occupation/825ab049-2f0c-4acf-b402-9c6bb51acca2
1439.1	1439	0.0769231	0.826358	52	4	http://data.europa.eu/esco/occupation/dd25a2b0-add0-4ae2-bd85-bb644e0d0c39
1439.2	1439	0	0	38	0	http://data.europa.eu/esco/occupation/6aef7360-8c4a-4e1a-a402-b1e207101dc8
1439.3	1439	0.025641	0.275453	39	1	http://data.europa.eu/esco/occupation/f5166c6b-3467-4fc4-9343-d12e870d9def
1439.4	1439	0	0	39	0	http://data.europa.eu/esco/occupation/5c9dea76-c7da-4e58-857c-fc3cbe7b960a
1439.5	1439	0.0222222	0.238726	45	1	http://data.europa.eu/esco/occupation/44cd9d91-5552-4735-86b8-4b2c5d39efc8
1439.6	1439	0.173077	1.8593	52	9	http://data.europa.eu/esco/occupation/f4e3dd1c-f86b-4a69-8887-547255eadc79
1439.7	1439	0.12	1.28912	50	6	http://data.europa.eu/esco/occupation/02609ece-cea3-43fa-bf38-b6fb821f28b2
1439.8	1439	0.211538	2.27248	52	11	http://data.europa.eu/esco/occupation/9358775a-3769-4327-bf25-6c0d9d69d192
2111.1	2111	0.0833333	0.895221	60	5	http://data.europa.eu/esco/occupation/57a12047-4f1e-40ed-add5-9736923f231b
2111.2	2111	0.0746269	0.80169	67	5	http://data.europa.eu/esco/occupation/bc659adc-f42c-4ef6-89fe-fd030033f446
2111.3	2111	0.0632911	0.679914	79	5	http://data.europa.eu/esco/occupation/7f2761eb-4edc-48ad-9fbf-eed0a0db9a21
2112.1	2112	0.131148	1.40887	61	8	http://data.europa.eu/esco/occupation/1c862e14-80f8-4aa8-8f1c-fd2ca95b63ad
2112.1.1	2112	0.153846	1.65272	26	4	http://data.europa.eu/esco/occupation/2960c96e-7228-4327-b0a1-85fc13691844
2112.1.2	2112	0.169014	1.81566	71	12	http://data.europa.eu/esco/occupation/3dbd758c-6dc0-41fe-8248-2250c9bfa4ab
2112.1.3	2112	0.0909091	0.976604	22	2	http://data.europa.eu/esco/occupation/0809ea8a-4f77-4351-a7f1-b9a7b99b6c0b
2112.2	2112	0.0606061	0.65107	66	4	http://data.europa.eu/esco/occupation/fa5b9075-3796-4e86-be0a-b5e6d725c25a
2113.1	2113	0.0561798	0.60352	89	5	http://data.europa.eu/esco/occupation/0d93706d-32fd-4de3-aa08-be1003e325da
2113.1.1	2113	0.0746269	0.80169	67	5	http://data.europa.eu/esco/occupation/574f3232-1d07-4034-8cac-c57ddbfff192
2113.1.2	2113	0	0	22	0	http://data.europa.eu/esco/occupation/1b123879-8f0d-4793-8069-3dc21a08921a
2113.1.3	2113	0	0	24	0	http://data.europa.eu/esco/occupation/a8ccc522-f57d-4800-a821-2e5c910e8301
2113.1.4	2113	0.05	0.537132	60	3	http://data.europa.eu/esco/occupation/11b6390b-1e48-4903-a5df-d3e04b451a19
2113.1.5	2113	0	0	36	0	http://data.europa.eu/esco/occupation/e027434f-8aa4-4d87-a070-b1d5c57749e6
2113.1.6	2113	0	0	20	0	http://data.europa.eu/esco/occupation/55076d82-52a7-47eb-b882-f12322c42ecd
2113.2	2113	0.0294118	0.31596	34	1	http://data.europa.eu/esco/occupation/8606c0fd-c7cb-404d-887f-3a30ef7a81b4
2114.1	2114	0.117647	1.26384	85	10	http://data.europa.eu/esco/occupation/c6196b21-20f9-4608-83fb-6f143afc740d
2114.1.1	2114	0.176471	1.89576	17	3	http://data.europa.eu/esco/occupation/92efb42f-6b0a-44d8-94ea-0141555e6c3b
2114.1.10	2114	0.112903	1.21288	62	7	http://data.europa.eu/esco/occupation/b79cfd33-6e46-4b71-b180-c9a84422f047
2114.1.2	2114	0.0416667	0.44761	24	1	http://data.europa.eu/esco/occupation/ad14ec64-128c-4a72-9c1a-257a5f3b180c
2114.1.3	2114	0.0434783	0.467072	23	1	http://data.europa.eu/esco/occupation/c8e6cdcc-824e-4887-8ee2-197e7d794258
2114.1.4	2114	0.222222	2.38726	18	4	http://data.europa.eu/esco/occupation/6336c205-46bd-42f6-9e67-6b0be6e7618c
2114.1.5	2114	0.0684932	0.735798	73	5	http://data.europa.eu/esco/occupation/55167849-82cf-484e-b818-fa702a4e69e9
2114.1.6	2114	0.125	1.34283	24	3	http://data.europa.eu/esco/occupation/1790c821-c582-4944-8597-d2d4a66f6a6d
2114.1.7	2114	0.05	0.537132	20	1	http://data.europa.eu/esco/occupation/d8ff83c0-be8b-47f9-93e3-b13e261e7da5
2114.1.8	2114	0.102941	1.10586	68	7	http://data.europa.eu/esco/occupation/4b759f0e-8fec-4cf5-80d4-d112a9fd4e51
2114.1.9	2114	0.126984	1.36415	63	8	http://data.europa.eu/esco/occupation/82e37849-30ec-4461-a40e-263d4c984f88
2114.2	2114	0	0	20	0	http://data.europa.eu/esco/occupation/a92a3e24-93f0-42b3-9ebb-d2d7d8a72cc5
2114.3	2114	0.0958904	1.03012	73	7	http://data.europa.eu/esco/occupation/86a0c9ab-c3fa-41a3-ad3e-d0083036b3d6
2120.1	2120	0.09375	1.00712	32	3	http://data.europa.eu/esco/occupation/068c2787-58ff-468e-bbb6-c4e5dd6ee482
2120.2	2120	0.137931	1.48174	58	8	http://data.europa.eu/esco/occupation/ff656b3a-65a8-4b4f-b04e-9db12936519b
2120.3	2120	0.230769	2.47907	26	6	http://data.europa.eu/esco/occupation/18552245-3c36-4a52-b4c6-295cabb5c93b
2120.4	2120	0.35	3.75993	20	7	http://data.europa.eu/esco/occupation/491cf76d-eb0d-4f15-90f0-3f5c9b11472a
2120.5	2120	0.164179	1.76372	67	11	http://data.europa.eu/esco/occupation/72628f3a-fd49-499a-9741-870b0a1fcef2
2120.6	2120	0.150685	1.61876	73	11	http://data.europa.eu/esco/occupation/ac8b3cd1-a127-4e6a-8208-5cfcf7111955
2120.6.1	2120	0.171875	1.84639	64	11	http://data.europa.eu/esco/occupation/b0f3f595-4965-4f13-ba5c-f6049b62469f
2131.1	2131	0.0714286	0.767332	56	4	http://data.europa.eu/esco/occupation/7daa8fed-9a78-4fe2-afc2-153fc423040b
2131.2	2131	0.0333333	0.358088	30	1	http://data.europa.eu/esco/occupation/e97ce81a-cf24-4012-b39e-f87bedc5b450
2131.3	2131	0.208333	2.23805	72	15	http://data.europa.eu/esco/occupation/68d973df-bf10-4bf7-9a1b-fbd9f604b9db
2131.4	2131	0.0666667	0.716177	150	10	http://data.europa.eu/esco/occupation/eee68e13-8248-43bb-a9fb-959832a6c217
2131.4.1	2131	0.0775862	0.833481	116	9	http://data.europa.eu/esco/occupation/68f4fdd9-182c-4c0d-a73d-f767b8a8355e
2131.4.10	2131	0.0506329	0.543932	79	4	http://data.europa.eu/esco/occupation/a7a74a05-3dd0-46c6-99af-92df8042520c
2131.4.11	2131	0.0735294	0.789901	68	5	http://data.europa.eu/esco/occupation/25829508-63f3-41c3-affc-ddbb5c077930
2131.4.12	2131	0.128205	1.37726	39	5	http://data.europa.eu/esco/occupation/acbb7a20-c947-480d-a07e-868a0ab3eab8
2131.4.13	2131	0.0632911	0.679914	79	5	http://data.europa.eu/esco/occupation/3f7b7ce5-94b6-4e0c-98e7-a4ee5a6accf4
2131.4.2	2131	0.0394737	0.424052	76	3	http://data.europa.eu/esco/occupation/6df6c5cb-c1a2-42c8-acd0-1ee5563c36c1
2131.4.3	2131	0.05	0.537132	40	2	http://data.europa.eu/esco/occupation/b7b17a85-ccd0-4d2f-92f2-7e99839731b0
2131.4.4	2131	0.0847458	0.910394	59	5	http://data.europa.eu/esco/occupation/1738173e-ef9c-4222-88c8-b6aa9bad3cf7
2131.4.5	2131	0	0	17	0	http://data.europa.eu/esco/occupation/c5328083-eda0-4ca8-b9cb-99a46e73a9bc
2131.4.6	2131	0	0	32	0	http://data.europa.eu/esco/occupation/55f001af-fa48-4c0c-a7e5-fc69babe3d45
2131.4.6.1	2131	0	0	24	0	http://data.europa.eu/esco/occupation/cc9fcab5-a5c6-4cc9-9606-cbcc2852537f
2131.4.7	2131	0.0833333	0.895221	72	6	http://data.europa.eu/esco/occupation/b73c752b-9858-4f53-82de-f3a340cbcae9
2131.4.8	2131	0.0769231	0.826358	78	6	http://data.europa.eu/esco/occupation/6140be85-2d45-44b2-b0ba-412aadcead1e
2131.4.9	2131	0.05	0.537132	40	2	http://data.europa.eu/esco/occupation/f0296b9c-764d-42ab-8de9-2a3729a9b67a
2131.5	2131	0.0149254	0.160338	67	1	http://data.europa.eu/esco/occupation/68ffc53b-6067-4fe7-bd85-c96f4a6c1e45
2131.6	2131	0.057971	0.622762	69	4	http://data.europa.eu/esco/occupation/b5d1912e-89c7-4a66-ab96-0dc5f4f6c426
2131.7	2131	0.0519481	0.55806	77	4	http://data.europa.eu/esco/occupation/10291962-c0c7-4e5b-a7ed-0762b4d9b010
2132.1	2132	0.0422535	0.453915	71	3	http://data.europa.eu/esco/occupation/c25b3700-6095-42b7-99fc-b87dc326c044
2132.2	2132	0.0394737	0.424052	76	3	http://data.europa.eu/esco/occupation/c40ef517-d4ab-4932-b184-9c2ea5b24fe2
2132.3	2132	0.0638298	0.685701	47	3	http://data.europa.eu/esco/occupation/a330b7b6-696e-455c-b6d5-f39f82c1489f
2132.4	2132	0.0555556	0.596814	36	2	http://data.europa.eu/esco/occupation/3b018148-8e92-4177-9267-5f090386f6a3
2132.5	2132	0.0285714	0.306933	35	1	http://data.europa.eu/esco/occupation/fa32eb3f-5c9f-4668-8f85-5eefb3badab8
2132.6	2132	0.0638298	0.685701	47	3	http://data.europa.eu/esco/occupation/e1fdca51-a0e1-4bea-822f-82a090ece780
2133.1	2133	0	0	20	0	http://data.europa.eu/esco/occupation/69e6db0b-30b4-4e0e-b95b-173f8bc3da73
2133.10	2133	0.15625	1.67854	32	5	http://data.europa.eu/esco/occupation/351a0eb0-a1d0-49bd-a2f8-6dc447ddf316
2133.11	2133	0.02	0.214853	50	1	http://data.europa.eu/esco/occupation/6a3d3d28-0ab6-49b0-9a32-697e5e104bf1
2133.12	2133	0.0555556	0.596814	72	4	http://data.europa.eu/esco/occupation/2cf2b905-3308-4b5d-8e8d-633fc7a3f3ce
2133.13	2133	0.097561	1.04806	41	4	http://data.europa.eu/esco/occupation/28742973-c452-4996-b070-440e437306dc
2133.2	2133	0.1	1.07426	40	4	http://data.europa.eu/esco/occupation/bff716c9-42c7-471e-8af0-582f799fb29a
2133.3	2133	0.0428571	0.460399	70	3	http://data.europa.eu/esco/occupation/e3cc09ba-7ad5-4411-940c-20613000863a
2133.4	2133	0.0204082	0.219238	49	1	http://data.europa.eu/esco/occupation/e011f10f-e172-43ce-bfd9-fb56e426c0c9
2133.5	2133	0.0795455	0.854529	88	7	http://data.europa.eu/esco/occupation/89b87aa2-4008-4cc7-96f8-e2b5ffe59f28
2133.6	2133	0.0588235	0.631921	34	2	http://data.europa.eu/esco/occupation/59883630-45f9-40e7-9732-9e5ff9758d2b
2133.7	2133	0.115385	1.23954	78	9	http://data.europa.eu/esco/occupation/11d72bd6-779a-4643-9962-313833740094
2133.8	2133	0.0606061	0.65107	33	2	http://data.europa.eu/esco/occupation/fab474ea-a4a9-4c11-9548-1d50ad594a34
2133.9	2133	0.0517241	0.555654	58	3	http://data.europa.eu/esco/occupation/80d880ec-3bae-45a2-a2d3-41345ee0b319
2141.1	2141	0.0425532	0.457134	47	2	http://data.europa.eu/esco/occupation/2bf5169b-2c89-451a-9274-e2b4bc1f9487
2141.10	2141	0.09375	1.00712	32	3	http://data.europa.eu/esco/occupation/b5eaf231-77ad-4a86-8e54-15cc4398aad2
2141.11	2141	0.0416667	0.44761	48	2	http://data.europa.eu/esco/occupation/85acc7e9-1fac-4e91-962b-8b8031f39487
2141.2	2141	0.030303	0.325535	33	1	http://data.europa.eu/esco/occupation/8a925aca-f636-437c-8962-5deae170e246
2141.3	2141	0.0465116	0.499658	43	2	http://data.europa.eu/esco/occupation/ec5a067f-6278-4e35-990f-c9b7205a9ff4
2141.4	2141	0.093985	1.00965	266	25	http://data.europa.eu/esco/occupation/53d2052f-edc0-4f44-8be1-164526412bfe
2141.4.1	2141	0.179487	1.92817	39	7	http://data.europa.eu/esco/occupation/6818c837-072a-4120-b913-bd360b7b14d0
2141.4.2	2141	0.0540541	0.580684	37	2	http://data.europa.eu/esco/occupation/d7380260-1386-4e36-98b5-8115ca4a3536
2141.4.2.1	2141	0.137615	1.47835	109	15	http://data.europa.eu/esco/occupation/bb609566-3ab6-44dd-8f48-cf0b15b96827
2141.4.2.2	2141	0	0	31	0	http://data.europa.eu/esco/occupation/2f26a52b-cf45-4282-9138-478252161f00
2141.4.3	2141	0.0882353	0.947881	34	3	http://data.europa.eu/esco/occupation/dca305c8-d665-462c-bdc9-c3a19734ba18
2141.5	2141	0.2	2.14853	15	3	http://data.europa.eu/esco/occupation/91d0f74b-8612-49cc-a7da-83ee3c4b94d9
2141.6	2141	0.0769231	0.826358	26	2	http://data.europa.eu/esco/occupation/97d65832-3817-4ded-946b-cfc4a0237b9a
2141.7	2141	0.257143	2.7624	35	9	http://data.europa.eu/esco/occupation/51cd3a7a-eae6-4dc6-9f24-179d7ec6d230
2141.8	2141	0.207921	2.23362	101	21	http://data.europa.eu/esco/occupation/615920c5-4f63-4eb3-8b60-afaaed3ab1ff
2141.9	2141	0.107143	1.151	28	3	http://data.europa.eu/esco/occupation/8de99659-5b10-4825-ac67-0c50189bcc3c
2142.1	2142	0.0779221	0.83709	308	24	http://data.europa.eu/esco/occupation/d7d986e1-7333-431b-9719-0c5c6939e360
2142.1.1	2142	0.0769231	0.826358	26	2	http://data.europa.eu/esco/occupation/bc1c82a5-0fc3-453f-8537-9d1a6e9e85aa
2142.1.10	2142	0.0909091	0.976604	33	3	http://data.europa.eu/esco/occupation/9740933e-e04a-41f6-af1f-a6d58c7eb0ec
2142.1.11	2142	0.0547945	0.588638	73	4	http://data.europa.eu/esco/occupation/fcf9024e-277c-43c7-8ec8-8903e5c9c576
2142.1.2	2142	0.0238095	0.255777	42	1	http://data.europa.eu/esco/occupation/2a914d26-42aa-46b5-acf3-097d51ba4617
2142.1.3	2142	0.0833333	0.895221	36	3	http://data.europa.eu/esco/occupation/a377fafb-7e6e-4925-bc64-8099b58aafb8
2142.1.4	2142	0.170732	1.83411	41	7	http://data.europa.eu/esco/occupation/1bdb7d70-1769-4338-aa90-d25a90fe8a6d
2142.1.5	2142	0.205882	2.21172	34	7	http://data.europa.eu/esco/occupation/e12f08fb-4748-4388-9489-b647df60332a
2142.1.6	2142	0.0588235	0.631921	17	1	http://data.europa.eu/esco/occupation/efc75d4e-dfbf-4178-929c-0ae198801c36
2142.1.7	2142	0.0857143	0.920798	35	3	http://data.europa.eu/esco/occupation/57ac359a-ae52-4aea-bc9c-93af7efa502e
2142.1.8	2142	0.0555556	0.596814	36	2	http://data.europa.eu/esco/occupation/3f3748a7-4bb3-40b4-9ae3-1c5040c70f52
2142.1.9	2142	0.1	1.07426	40	4	http://data.europa.eu/esco/occupation/aad7819e-d62e-41de-a594-9f2be186a6c2
2143.1	2143	0.0754717	0.810766	53	4	http://data.europa.eu/esco/occupation/ac1fc6a9-70d2-475c-8fa0-82ef83830968
2143.1.1	2143	0.111111	1.19363	27	3	http://data.europa.eu/esco/occupation/32548f7e-8c25-4c49-9f22-78dee3543704
2143.1.2	2143	0.210526	2.26161	38	8	http://data.europa.eu/esco/occupation/c90e5009-37f2-4dcd-aea2-362fc817bc98
2143.1.3	2143	0.0540541	0.580684	37	2	http://data.europa.eu/esco/occupation/7a523273-9fff-4f11-beb6-110eeaec1436
2143.1.4	2143	0.0851064	0.914268	47	4	http://data.europa.eu/esco/occupation/ab4dd4f9-ee6c-41cc-8b72-42ad0b13d1e2
2143.2	2143	0.0588235	0.631921	34	2	http://data.europa.eu/esco/occupation/a7358961-46d4-4715-ac1e-6148fd042510
2144.1	2144	0.091716	0.985273	338	31	http://data.europa.eu/esco/occupation/579254cf-6d69-4889-9000-9c79dc568644
2144.1.1	2144	0.113636	1.22076	44	5	http://data.europa.eu/esco/occupation/d7e663b2-f042-47d8-9fda-b5b8ba30ca04
2144.1.1.1	2144	0.0882353	0.947881	34	3	http://data.europa.eu/esco/occupation/9e47c727-5718-48f1-a567-6a4c09397a21
2144.1.10	2144	0.153285	1.64668	137	21	http://data.europa.eu/esco/occupation/c36fc197-1f5b-4563-acd8-6f1d06aa1c03
2144.1.11	2144	0.12037	1.2931	108	13	http://data.europa.eu/esco/occupation/ab360abd-32e2-4e03-967d-a10758efffa7
2144.1.12	2144	0.037037	0.397876	27	1	http://data.europa.eu/esco/occupation/fcbb66f5-843b-4152-9ce4-e7b19c2a88d9
2144.1.13	2144	0.15	1.6114	20	3	http://data.europa.eu/esco/occupation/b3855886-bfee-4fd9-827e-2a0b6b4b4441
2144.1.14	2144	0.204545	2.19736	88	18	http://data.europa.eu/esco/occupation/5a58da2b-2fa0-40d4-a9f5-fead48e7de88
2144.1.15	2144	0.0989011	1.06246	91	9	http://data.europa.eu/esco/occupation/ae8b19cc-8c6e-4a16-ada2-c15f97ded133
2144.1.16	2144	0.2	2.14853	40	8	http://data.europa.eu/esco/occupation/4e3fede9-5522-4624-91bc-b59c79fada02
2144.1.17	2144	0.184211	1.97891	38	7	http://data.europa.eu/esco/occupation/5979893a-0a30-447b-8f33-1ea405600583
2144.1.18	2144	0.125	1.34283	32	4	http://data.europa.eu/esco/occupation/994fe880-dc26-4f0f-a3cd-500709b6a665
2144.1.19	2144	0.125	1.34283	40	5	http://data.europa.eu/esco/occupation/7c2fbf7d-b934-4f62-8167-0ed90fb2a16f
2144.1.2	2144	0.139535	1.49897	43	6	http://data.europa.eu/esco/occupation/4d5bd738-9202-4fd7-bd8c-7dbe914048de
2144.1.2.1	2144	0.1875	2.01425	48	9	http://data.europa.eu/esco/occupation/a5dc92b4-9712-4bc5-a08a-f6efa07b855f
2144.1.20	2144	0.173913	1.86829	46	8	http://data.europa.eu/esco/occupation/24677ef2-512c-4f4a-bc1c-14bf374e9f22
2144.1.21	2144	0.1	1.07426	30	3	http://data.europa.eu/esco/occupation/0ba95ace-bdf5-4ee6-92af-32e1ec9c0de6
2144.1.22	2144	0.192308	2.06589	52	10	http://data.europa.eu/esco/occupation/79fed799-ab3a-43d9-bd91-414c2c3b2f57
2144.1.23	2144	0.0754717	0.810766	53	4	http://data.europa.eu/esco/occupation/16cb1f72-3d8c-4404-84ec-9c31fbd7c86c
2144.1.3	2144	0.185185	1.98938	54	10	http://data.europa.eu/esco/occupation/8d410283-865d-4cbb-acae-ac7f69d9cf26
2144.1.4	2144	0.205128	2.20362	39	8	http://data.europa.eu/esco/occupation/93b11f0f-69af-4ece-b9da-f29aab7d38d3
2144.1.5	2144	0.166667	1.79044	24	4	http://data.europa.eu/esco/occupation/dbc88790-a8c1-4dc4-9507-8f9dcff9c990
2144.1.6	2144	0.108108	1.16137	37	4	http://data.europa.eu/esco/occupation/1c36dd08-f6a7-43f2-a889-beebedb71c25
2144.1.7	2144	0.195122	2.09613	41	8	http://data.europa.eu/esco/occupation/811595cc-3100-4ca0-b860-3a77349342ae
2144.1.8	2144	0.0571429	0.613866	70	4	http://data.europa.eu/esco/occupation/1f97f6e6-0ac7-4e77-88ab-2e3801c5a223
2144.1.9	2144	0.142857	1.53466	42	6	http://data.europa.eu/esco/occupation/8bc48c43-d976-458a-9e3c-ee784572351d
2145.1	2145	0.07	0.751985	100	7	http://data.europa.eu/esco/occupation/ec21ce88-ce14-49b6-be0a-cc53cf5a3a67
2145.1.1	2145	0.0506329	0.543932	79	4	http://data.europa.eu/esco/occupation/f3e23761-0663-4ae0-97a2-0b2dd3fa38a1
2145.1.2	2145	0.0131579	0.141351	76	1	http://data.europa.eu/esco/occupation/95cd3d64-20d0-4681-857d-d6c63d07349f
2145.1.3	2145	0.0178571	0.191833	56	1	http://data.europa.eu/esco/occupation/d2df16f3-87d7-4c6e-a640-95cee39a8f4e
2145.1.4	2145	0.023622	0.253763	127	3	http://data.europa.eu/esco/occupation/4b709f9e-6112-4d58-81b0-2d6e6a69d61b
2145.1.5	2145	0.0606061	0.65107	33	2	http://data.europa.eu/esco/occupation/7bc02fa7-7aaa-41a6-be5b-ab7a7b6684d3
2145.1.6	2145	0.0294118	0.31596	34	1	http://data.europa.eu/esco/occupation/89860c2a-d217-432a-8636-84aa17f09c15
2145.1.7	2145	0.0172414	0.185218	58	1	http://data.europa.eu/esco/occupation/497a65bf-04e5-48ed-939e-2a68419f8144
2145.1.8	2145	0.0322581	0.346537	31	1	http://data.europa.eu/esco/occupation/c44c078d-85e4-40a3-9598-2c333d7a24ca
2145.1.9	2145	0.0727273	0.781284	55	4	http://data.europa.eu/esco/occupation/e2a495fb-68a3-46f9-8753-6ce566a7a085
2145.2	2145	0.0606061	0.65107	33	2	http://data.europa.eu/esco/occupation/b4e26d7f-475e-4ada-b287-d669de03fb21
2145.3	2145	0.0789474	0.848104	38	3	http://data.europa.eu/esco/occupation/654ce97c-9ed1-4614-bc76-36f4a1f67557
2146.1	2146	0.0357143	0.383666	28	1	http://data.europa.eu/esco/occupation/808b5940-8092-4f08-bc37-9b60ee5761d8
2146.10	2146	0	0	26	0	http://data.europa.eu/esco/occupation/7569f423-2c37-49aa-947e-41acb66ec909
2146.11	2146	0	0	30	0	http://data.europa.eu/esco/occupation/03b2f112-a891-461d-a8d4-effb9dcf2df6
2146.2	2146	0	0	22	0	http://data.europa.eu/esco/occupation/3f863faa-c045-4f05-a419-b19182aea866
2146.3	2146	0	0	21	0	http://data.europa.eu/esco/occupation/40b77b1b-6f9c-4d25-8b08-8b3cb0aaf7e7
2146.4	2146	0	0	37	0	http://data.europa.eu/esco/occupation/47dd863b-b124-4bb1-bb42-a9498492a8cb
2146.5	2146	0.0222222	0.238726	45	1	http://data.europa.eu/esco/occupation/bcf8f332-c7e1-4a08-8651-28d668290eaf
2146.5.1	2146	0.027027	0.290342	37	1	http://data.europa.eu/esco/occupation/27eb624c-6171-4c71-aa71-bb21e83381d4
2146.5.2	2146	0.027027	0.290342	37	1	http://data.europa.eu/esco/occupation/4efee3ed-de09-44c6-bd4a-d9eaafd04683
2146.6	2146	0.09375	1.00712	32	3	http://data.europa.eu/esco/occupation/5fd69ee2-2042-4280-85e1-8f1462886987
2146.7	2146	0	0	20	0	http://data.europa.eu/esco/occupation/d6d1af75-7811-4914-b16f-50441bcb0e74
2146.8	2146	0.0952381	1.02311	21	2	http://data.europa.eu/esco/occupation/7b99007f-c6bf-4703-85d3-f168bc6a9f28
2146.9	2146	0.0526316	0.565403	19	1	http://data.europa.eu/esco/occupation/62d3f108-ade2-44b5-beeb-d63d0b21268f
2149.1	2149	0.153846	1.65272	26	4	http://data.europa.eu/esco/occupation/b065b637-5cb5-44d9-8c39-08004b51734e
2149.10	2149	0.0178571	0.191833	56	1	http://data.europa.eu/esco/occupation/a1273779-d2d4-4708-a406-62f7cdd26aab
2149.10.1	2149	0.03125	0.335708	32	1	http://data.europa.eu/esco/occupation/4be368e3-badb-4b9f-9d0a-4d0f7565540a
2149.11	2149	0.0217391	0.233536	46	1	http://data.europa.eu/esco/occupation/4a375b68-88a0-4e5f-99ce-9b01341dfb81
2149.11.1	2149	0.1	1.07426	40	4	http://data.europa.eu/esco/occupation/949ed945-f697-415e-b4c5-51d8abf7cfdf
2149.11.2	2149	0.0576923	0.619768	52	3	http://data.europa.eu/esco/occupation/35cf772d-bbc9-4eb4-9ca6-5f982649d436
2149.12	2149	0.0916667	0.984743	120	11	http://data.europa.eu/esco/occupation/ab3c4d3e-3189-47ad-82af-57cdae3cb589
2149.12.1	2149	0.103093	1.10749	97	10	http://data.europa.eu/esco/occupation/778c1d37-69f2-4184-ac98-03b7dbfba332
2149.13	2149	0	0	33	0	http://data.europa.eu/esco/occupation/e047b8f5-9491-4da2-8816-7aa37ad2370d
2149.14	2149	0.025641	0.275453	39	1	http://data.europa.eu/esco/occupation/0cca32c2-9308-4927-adb2-14771ab787f0
2149.15	2149	0.163265	1.7539	49	8	http://data.europa.eu/esco/occupation/551a6797-3ca9-41fc-9dca-9a982a8fd8a6
2149.16	2149	0.0967742	1.03961	62	6	http://data.europa.eu/esco/occupation/c8fa93eb-7c2c-42c3-b135-c2e825a6615e
2149.17	2149	0.1	1.07426	30	3	http://data.europa.eu/esco/occupation/70182f44-e444-4bf3-940f-0c054c1d5917
2149.2	2149	0.376426	4.04381	263	99	http://data.europa.eu/esco/occupation/fde4372d-8293-42de-afbb-8b5a9b274fe7
2149.2.1	2149	0.133333	1.43235	30	4	http://data.europa.eu/esco/occupation/fbceeac6-798b-4307-a825-626707a753ad
2149.2.2	2149	0.153846	1.65272	39	6	http://data.europa.eu/esco/occupation/1f958638-066f-470c-9549-a9070ba280a6
2149.2.3	2149	0.030303	0.325535	33	1	http://data.europa.eu/esco/occupation/836f0a96-7546-4003-9fc8-714fc79199d4
2149.2.4	2149	0.12766	1.3714	47	6	http://data.europa.eu/esco/occupation/6fc8f605-98b9-4218-b5e2-91c4c9c55c4d
2149.2.5	2149	0.102564	1.10181	39	4	http://data.europa.eu/esco/occupation/58c30193-d29f-4d22-8bf0-fd87346b91dd
2149.2.6	2149	0.09375	1.00712	32	3	http://data.europa.eu/esco/occupation/c4071145-a774-4cf4-aefa-ae18a385cca4
2149.2.7	2149	0.0540541	0.580684	37	2	http://data.europa.eu/esco/occupation/30c0943c-caa1-411d-b273-26f475971273
2149.2.7.1	2149	0.0277778	0.298407	36	1	http://data.europa.eu/esco/occupation/a950e88b-cb5e-4a7d-8a94-3f9460b487d7
2149.2.8	2149	0.125	1.34283	32	4	http://data.europa.eu/esco/occupation/3dab5c3f-84d0-4d52-901d-dd262eaea509
2149.3	2149	0.327869	3.52218	61	20	http://data.europa.eu/esco/occupation/e8fca903-6590-48a8-8902-094bb41ee90c
2149.4	2149	0.222222	2.38726	27	6	http://data.europa.eu/esco/occupation/4daee8bd-8400-4da6-ba52-30d4c193d1a9
2149.5	2149	0.0410959	0.441479	73	3	http://data.europa.eu/esco/occupation/f9433fdb-dde1-46cf-9e91-b49d243946a7
2149.5.1	2149	0.046875	0.503562	64	3	http://data.europa.eu/esco/occupation/01ffb917-98dc-48c1-91ad-93c4104e791d
2149.6	2149	0.0909091	0.976604	33	3	http://data.europa.eu/esco/occupation/76abbb82-c103-4d7a-a4c0-14dba4d6199a
2149.7	2149	0.04	0.429706	25	1	http://data.europa.eu/esco/occupation/07dfff6d-a0d0-4202-a697-fe9176c15999
2149.8	2149	0.115385	1.23954	26	3	http://data.europa.eu/esco/occupation/01989dd8-36c0-43cc-a82d-2bfc409de9c4
2149.9	2149	0.0497925	0.534904	241	12	http://data.europa.eu/esco/occupation/b2cede50-82bb-4684-9f11-1930e12ad672
2149.9.1	2149	0.0657895	0.706753	76	5	http://data.europa.eu/esco/occupation/a75c740c-d8d9-41a7-ab1a-e69a6eb6eac1
2149.9.2	2149	0.174419	1.87372	86	15	http://data.europa.eu/esco/occupation/1ff61522-8947-4c95-b589-cb0e0539a62b
2149.9.3	2149	0.0833333	0.895221	48	4	http://data.europa.eu/esco/occupation/be845b10-21d0-49a7-b5b9-095828c32515
2149.9.4	2149	0.0227273	0.244151	44	1	http://data.europa.eu/esco/occupation/f14194e2-8e7f-4fc9-9c8c-78d9ae2e7284
2149.9.5	2149	0.142857	1.53466	70	10	http://data.europa.eu/esco/occupation/c44c37a2-88c3-4ac2-9cf9-959f42deb02b
2149.9.6	2149	0.177419	1.90595	62	11	http://data.europa.eu/esco/occupation/ba490796-46f7-45b7-827b-db6882fca3e1
2149.9.7	2149	0.207317	2.22713	82	17	http://data.europa.eu/esco/occupation/0e99c929-364f-4b0a-8a64-2aab42420f00
2149.9.8	2149	0.269841	2.89881	63	17	http://data.europa.eu/esco/occupation/42dbb769-4c91-47dc-bd16-ec8e70c4180f
2149.9.9	2149	0.115385	1.23954	52	6	http://data.europa.eu/esco/occupation/afbe50b0-6634-4677-a3e7-0aada10cb9a7
2151.1	2151	0.277778	2.98407	252	70	http://data.europa.eu/esco/occupation/86ca306c-ab99-420a-9e2a-aa73c5c4de22
2151.1.1	2151	0.193548	2.07922	93	18	http://data.europa.eu/esco/occupation/58db3ac6-5217-4d46-8a4c-126598be1d13
2151.1.2	2151	0.136364	1.46491	88	12	http://data.europa.eu/esco/occupation/2026adb2-62d7-4b92-9ccb-105abdebe37d
2151.1.3	2151	0.193548	2.07922	124	24	http://data.europa.eu/esco/occupation/77abfaec-a250-4765-95fa-6091e8da1bba
2151.1.4	2151	0.0740741	0.795752	27	2	http://data.europa.eu/esco/occupation/e69697d0-2639-4aad-b73a-05e0b98357b1
2151.1.5	2151	0.213483	2.29337	89	19	http://data.europa.eu/esco/occupation/ac37627c-a999-4779-997e-9795cc4f9a3d
2151.1.6	2151	0.0888889	0.954902	45	4	http://data.europa.eu/esco/occupation/f1b89616-5dfe-40d4-8b02-58a6982b1a01
2151.2	2151	0.272727	2.92981	44	12	http://data.europa.eu/esco/occupation/716df735-77eb-47c8-8c06-d86e46903989
2152.1	2152	0.0925926	0.99469	54	5	http://data.europa.eu/esco/occupation/4d34a9ee-2653-4da0-bef7-f59294577224
2152.1.1	2152	0.469697	5.04579	132	62	http://data.europa.eu/esco/occupation/92bb3d8c-8a9f-4cd7-80ec-247bbf173004
2152.1.10	2152	0.142857	1.53466	105	15	http://data.europa.eu/esco/occupation/7f0fe7d3-54c6-41e9-88ba-9d4f0f1a46b4
2152.1.11	2152	0.102804	1.10438	107	11	http://data.europa.eu/esco/occupation/35d41f4f-334b-452e-9e31-99f376302493
2152.1.12	2152	0.205882	2.21172	68	14	http://data.europa.eu/esco/occupation/7f46db3a-754b-4bda-b287-5932fa062ee9
2152.1.13	2152	0.25	2.68566	24	6	http://data.europa.eu/esco/occupation/8edd8bff-cb59-4c9c-ab0f-59e77d18be48
2152.1.14	2152	0.106383	1.14283	47	5	http://data.europa.eu/esco/occupation/24161923-e3e6-4096-b377-f1ee8a7ea31b
2152.1.15	2152	0.135922	1.46017	103	14	http://data.europa.eu/esco/occupation/4f4d33a1-0b41-4dd9-8a42-aeba5a3974ab
2152.1.2	2152	0.117647	1.26384	34	4	http://data.europa.eu/esco/occupation/608edf30-fe37-4ae5-bdd1-2d3a8fd347bd
2152.1.3	2152	0.19697	2.11598	66	13	http://data.europa.eu/esco/occupation/e6800524-eec2-4c33-af0e-6f36d1d679bc
2152.1.4	2152	0.348837	3.74744	43	15	http://data.europa.eu/esco/occupation/4874fa37-0cd1-4a68-aed8-a838851f242d
2152.1.5	2152	0.116505	1.25157	103	12	http://data.europa.eu/esco/occupation/0c7c9606-fde3-4658-8136-8fe0c9b8bd09
2152.1.6	2152	0.1	1.07426	80	8	http://data.europa.eu/esco/occupation/7b4744a8-a4e3-4104-9b74-4ec54108af7b
2152.1.7	2152	0.152381	1.63698	105	16	http://data.europa.eu/esco/occupation/8c0f59c9-9a47-42e7-8287-aab19df4e6ab
2152.1.7.1	2152	0.114286	1.22773	35	4	http://data.europa.eu/esco/occupation/fd1c83b3-60d5-4a5f-86c5-94dc2842c246
2152.1.8	2152	0.147059	1.5798	68	10	http://data.europa.eu/esco/occupation/e6dfc67e-331e-4468-a249-347a08decbdb
2152.1.9	2152	0.123457	1.32625	81	10	http://data.europa.eu/esco/occupation/82616669-cc82-4455-9332-a2df209e9f3e
2153.1	2153	0.659091	7.08038	88	58	http://data.europa.eu/esco/occupation/02eb0ae6-ecdd-4602-9c8e-60ffe6dbe1e2
2153.1.1	2153	0.212121	2.27874	33	7	http://data.europa.eu/esco/occupation/c5d36eef-df20-47a8-a332-5b4358fa83e3
2161.1	2161	0.0666667	0.716177	90	6	http://data.europa.eu/esco/occupation/8c3f536e-ba66-4321-ba40-363dc39f129b
2161.1.1	2161	0.0888889	0.954902	45	4	http://data.europa.eu/esco/occupation/efa81635-9125-4276-8902-9deb12170ea7
2162.1	2162	0.115385	1.23954	52	6	http://data.europa.eu/esco/occupation/52207284-2681-40d3-a317-ec81ca1b3e41
2162.1.1	2162	0	0	38	0	http://data.europa.eu/esco/occupation/a424aa0f-b3f1-41fb-901f-85e05fed83ed
2163.1	2163	0.15625	1.67854	64	10	http://data.europa.eu/esco/occupation/ab7bccb2-6f81-4a3d-a0c0-fca5d47d2775
2163.1.1	2163	0.266667	2.86471	45	12	http://data.europa.eu/esco/occupation/1d8f8111-79dd-41dc-aa2a-12f3192dde3c
2163.1.2	2163	0.0895522	0.962028	67	6	http://data.europa.eu/esco/occupation/d1b1dfdf-7d60-430a-b569-7dd71b2ebeaa
2163.1.3	2163	0.1	1.07426	20	2	http://data.europa.eu/esco/occupation/77bfd6e7-5598-4818-84cb-31e2651eb046
2163.1.3.1	2163	0.0714286	0.767332	42	3	http://data.europa.eu/esco/occupation/d1a554d0-7ad6-4d42-897e-ed31d022fb0b
2163.1.3.2	2163	0.264706	2.84364	34	9	http://data.europa.eu/esco/occupation/06f89f2c-c6e9-40c5-a4a5-0e34d5fbc184
2163.1.3.3	2163	0.307692	3.30543	26	8	http://data.europa.eu/esco/occupation/a142a645-6e9e-4d86-accd-9816df857c90
2163.1.4	2163	0.0833333	0.895221	24	2	http://data.europa.eu/esco/occupation/bc4d1659-6860-488e-bc13-e87eb0e36f67
2163.1.5	2163	0	0	34	0	http://data.europa.eu/esco/occupation/34c57104-ff9b-4003-809e-56eece3cb4d5
2163.1.6	2163	0.119048	1.27889	42	5	http://data.europa.eu/esco/occupation/3cbbdb83-7c36-4ae5-8c45-6c284186f477
2163.1.7	2163	0.0727273	0.781284	55	4	http://data.europa.eu/esco/occupation/07c2287f-3caa-4128-b7c8-59801084d931
2163.1.8	2163	0.08	0.859412	25	2	http://data.europa.eu/esco/occupation/0f7c84c5-1c0d-4fc1-8949-07dbe8bd34ef
2163.2	2163	0.142857	1.53466	21	3	http://data.europa.eu/esco/occupation/d515e82a-ca9f-4be4-9823-33694dff7304
2163.3	2163	0.153846	1.65272	13	2	http://data.europa.eu/esco/occupation/6d765c21-267d-4d3d-a989-9b7596670477
2163.4	2163	0.027027	0.290342	37	1	http://data.europa.eu/esco/occupation/6833077e-e521-4605-bc1a-893f4b3d811c
2164.1	2164	0.0285714	0.306933	35	1	http://data.europa.eu/esco/occupation/44508e7b-f56b-4bfb-9cd6-879838aecd94
2164.2	2164	0.189189	2.03239	37	7	http://data.europa.eu/esco/occupation/3b129d8d-268e-465a-b0c5-bf32cae59a41
2164.3	2164	0.166667	1.79044	48	8	http://data.europa.eu/esco/occupation/93e4e70b-aae4-4fdc-8037-e48e7077564e
2164.4	2164	0.102564	1.10181	78	8	http://data.europa.eu/esco/occupation/e14548c8-c2b9-4ef8-8670-d5967d7ad804
2165.1	2165	0.269231	2.89225	26	7	http://data.europa.eu/esco/occupation/2561879a-dd0a-454e-ae6e-9be6c488eb56
2165.2	2165	0.3125	3.35708	48	15	http://data.europa.eu/esco/occupation/ad8ab454-b506-46a5-afd3-66bbffd54115
2165.3	2165	0.4	4.29706	40	16	http://data.europa.eu/esco/occupation/9af8907f-56a7-4170-83b1-3c6ba0997cfa
2165.4	2165	0.192308	2.06589	52	10	http://data.europa.eu/esco/occupation/d8e502b4-1be6-4d10-a224-151688f8f0c8
2165.4.1	2165	0.162791	1.7488	43	7	http://data.europa.eu/esco/occupation/439c52ae-23ce-4d1e-bea1-bac135497977
2165.4.2	2165	0.130435	1.40122	23	3	http://data.europa.eu/esco/occupation/00ab29a3-6d4a-4df9-b46d-de31069e36e8
2166.1	2166	0.685714	7.36639	70	48	http://data.europa.eu/esco/occupation/bab5fa79-7f96-4e21-87b6-1eba560b8d9a
2166.10	2166	0.205882	2.21172	34	7	http://data.europa.eu/esco/occupation/1b949bae-882f-40ff-9fe7-3c8ede5e38b5
2166.11	2166	0.0597015	0.641352	67	4	http://data.europa.eu/esco/occupation/068df7d1-516f-4829-b339-294cb0cf6318
2166.12	2166	0.125	1.34283	48	6	http://data.europa.eu/esco/occupation/c995fe34-0909-4ce3-b7b7-97945efede56
2166.13	2166	0.375	4.02849	32	12	http://data.europa.eu/esco/occupation/b1c0714d-77f1-4732-8fd8-9f0739fb9974
2166.14	2166	0.0384615	0.413179	26	1	http://data.europa.eu/esco/occupation/364d9e9f-b14c-4905-b9e5-5de623dba268
2166.2	2166	0.375	4.02849	40	15	http://data.europa.eu/esco/occupation/951b9d94-9bf1-4771-877d-3a26b75d9e53
2166.3	2166	0.363636	3.90642	44	16	http://data.europa.eu/esco/occupation/48c8eccb-4bd0-487e-a187-4953cbbe956e
2166.3.1	2166	0.333333	3.58088	21	7	http://data.europa.eu/esco/occupation/52df9d56-efd4-48d0-ad93-59231943fc4c
2166.4	2166	0.405405	4.35513	37	15	http://data.europa.eu/esco/occupation/78216000-edc1-474b-9569-28ed6a657da2
2166.5	2166	0.148148	1.5915	27	4	http://data.europa.eu/esco/occupation/d5c4ab26-c293-4f4d-ad89-fe776f49a67f
2166.6	2166	0.712644	7.65568	87	62	http://data.europa.eu/esco/occupation/d68ff35f-e34d-4e32-88ab-d6c06a6c25b9
2166.7	2166	0.844444	9.07157	90	76	http://data.europa.eu/esco/occupation/d5a43cd3-230e-46d0-ba05-d67d61e5cfbb
2166.8	2166	0.157895	1.69621	19	3	http://data.europa.eu/esco/occupation/11830794-108c-48fe-a282-2cd7a2945344
2166.9	2166	0.403846	4.33838	52	21	http://data.europa.eu/esco/occupation/69bcbb0a-8d80-4ecd-b0a4-9adea2a40de2
2211.1	2211	0.191489	2.0571	47	9	http://data.europa.eu/esco/occupation/71f09c8b-a172-408c-b9e7-32e580e39ff6
2212.1	2212	0.0761905	0.818488	105	8	http://data.europa.eu/esco/occupation/9b889f07-c39c-464d-b9d9-b2daa650f9ac
2221.1	2221	0.0422535	0.453915	71	3	http://data.europa.eu/esco/occupation/36494988-69d2-4420-9db4-eb56605ac983
2221.2	2221	0.0306122	0.328857	98	3	http://data.europa.eu/esco/occupation/8d3e8aaa-791b-4c75-a465-f3f827028f50
2221.3	2221	0.0434783	0.467072	69	3	http://data.europa.eu/esco/occupation/18e14e61-495b-44cc-a7c6-df4c625934ba
2222.1	2222	0.0119048	0.127889	84	1	http://data.europa.eu/esco/occupation/95cda6a9-a70a-4a93-9442-11d573cb4a02
2230.1	2230	0.0163934	0.176109	61	1	http://data.europa.eu/esco/occupation/754c349d-67d5-48e5-81c1-e84d2fab59d0
2230.2	2230	0.0253165	0.271966	158	4	http://data.europa.eu/esco/occupation/c2a29b8d-1042-4766-a162-e174c7a77421
2230.2.1	2230	0.0188679	0.202691	53	1	http://data.europa.eu/esco/occupation/2dcb5dad-1902-4051-9023-d725485479a7
2230.2.2	2230	0.0294118	0.31596	34	1	http://data.europa.eu/esco/occupation/61704d4b-f54b-43e5-a7de-bfd7a76f2f0d
2230.2.3	2230	0	0	35	0	http://data.europa.eu/esco/occupation/80a2aba7-ef7d-46ef-a8ec-15ff6131c0f1
2250.1	2250	0	0	23	0	http://data.europa.eu/esco/occupation/be2896db-9ab7-4719-a558-96b18c93027d
2250.2	2250	0	0	33	0	http://data.europa.eu/esco/occupation/e81269d8-f301-4c82-9235-ba33ec9b0434
2250.3	2250	0	0	23	0	http://data.europa.eu/esco/occupation/5beafebe-9211-4b3a-adf1-6161097a3975
2250.4	2250	0.0181818	0.195321	55	1	http://data.europa.eu/esco/occupation/0b2d3242-22a3-4de5-bd29-efd39cdf2c31
2250.4.1	2250	0	0	22	0	http://data.europa.eu/esco/occupation/f4f671d5-208f-4423-a250-c049de8d9adc
2250.4.2	2250	0	0	22	0	http://data.europa.eu/esco/occupation/0abed785-00f8-4692-9f5f-f2b56efdb829
2250.5	2250	0.0857143	0.920798	70	6	http://data.europa.eu/esco/occupation/8467dda9-34c6-4c6f-aa37-e7bddffac007
2250.6	2250	0.027027	0.290342	74	2	http://data.europa.eu/esco/occupation/eb6efbb9-9216-4e86-bc3b-de2223cd4667
2250.7	2250	0.0576923	0.619768	52	3	http://data.europa.eu/esco/occupation/4ce42c3c-8a46-40b6-9274-1f5cee3c5cba
2250.8	2250	0.0294118	0.31596	68	2	http://data.europa.eu/esco/occupation/08984bec-31d8-4bb0-aa2f-d557761ff029
2250.9	2250	0.0535714	0.575499	56	3	http://data.europa.eu/esco/occupation/557f9ccc-4e46-4bb2-8d20-272cd978b152
2261.1	2261	0.0121951	0.131008	82	1	http://data.europa.eu/esco/occupation/e52b5707-7097-4dbc-ac61-054e917da241
2261.2	2261	0	0	17	0	http://data.europa.eu/esco/occupation/a580e79a-b752-49c1-b033-b5ab2b34bfba
2262.1	2262	0.0413223	0.443911	121	5	http://data.europa.eu/esco/occupation/7c132147-428b-4ea3-87e1-70f7abb691ce
2262.1.1	2262	0.1	1.07426	20	2	http://data.europa.eu/esco/occupation/0f845e64-de8b-431e-9fe3-1bccf8e1c5b9
2262.1.2	2262	0.0185185	0.198938	54	1	http://data.europa.eu/esco/occupation/8db28ebf-8818-4639-aa49-30324901836e
2262.1.2.1	2262	0.0666667	0.716177	45	3	http://data.europa.eu/esco/occupation/5fd099da-218a-460e-bd5b-b42f1b76c67c
2262.1.2.2	2262	0.025641	0.275453	39	1	http://data.europa.eu/esco/occupation/53cdcc84-e5ee-488c-aa09-88084e06d6d7
2263.1	2263	0	0	26	0	http://data.europa.eu/esco/occupation/72913ee1-1696-4d74-b26f-681d17887c58
2263.2	2263	0	0	25	0	http://data.europa.eu/esco/occupation/00ab5610-e715-428f-99f6-b1e5e469dbcd
2263.3	2263	0.027027	0.290342	37	1	http://data.europa.eu/esco/occupation/789517fb-95ee-43d1-9530-c2860be1a439
2263.3.1	2263	0.121212	1.30214	33	4	http://data.europa.eu/esco/occupation/1d75ea5a-f902-4b47-8d63-5c6d2a5c0bb5
2263.4	2263	0.046875	0.503562	64	3	http://data.europa.eu/esco/occupation/57e87533-e523-4ee5-bf21-94a39fcc279b
2263.5	2263	0	0	32	0	http://data.europa.eu/esco/occupation/bf802371-4758-4268-a780-58e3d269831b
2264.1	2264	0.0571429	0.613866	70	4	http://data.europa.eu/esco/occupation/a317e9c2-62d5-4a24-8ad4-5cb7b9db3f3b
2264.2	2264	0.0421053	0.452322	95	4	http://data.europa.eu/esco/occupation/006cc1f9-2841-41c3-991a-dc3f2f3bd533
2265.1	2265	0.010101	0.108512	99	1	http://data.europa.eu/esco/occupation/8a53f8d3-d995-4c7b-a70d-d79f76bdcb3f
2265.1.1	2265	0	0	37	0	http://data.europa.eu/esco/occupation/c37d0026-989b-4705-9bcb-30cccd8308fa
2266.1	2266	0.0142857	0.153466	70	1	http://data.europa.eu/esco/occupation/c4d6d07a-ae90-40ce-bc5a-c952805a9bf3
2266.2	2266	0.0240964	0.258859	83	2	http://data.europa.eu/esco/occupation/8021f3a2-e3de-43c0-b366-075da74dc5b7
2267.1	2267	0.0526316	0.565403	57	3	http://data.europa.eu/esco/occupation/bffbe18a-cb8b-4f90-bd87-7505cd3b16f5
2267.2	2267	0.0289855	0.311381	69	2	http://data.europa.eu/esco/occupation/771244bf-b204-4e7f-8b25-ee523ae7b791
2269.1	2269	0.0337838	0.362927	148	5	http://data.europa.eu/esco/occupation/49e4e358-8ba3-4a05-8ef9-abb73156f5f7
2269.10	2269	0.0506329	0.543932	79	4	http://data.europa.eu/esco/occupation/be235deb-6181-43ca-8127-7010a689643a
2269.2	2269	0.0526316	0.565403	76	4	http://data.europa.eu/esco/occupation/11a6d0f6-e692-4774-aa5f-193b67d31022
2269.3	2269	0.05	0.537132	40	2	http://data.europa.eu/esco/occupation/047108c3-f987-40a4-bef0-f2b3407ec16a
2269.4	2269	0.0352941	0.379152	85	3	http://data.europa.eu/esco/occupation/33da5532-8c4e-4d1b-b52e-c201ee1bc7ab
2269.5	2269	0.0227273	0.244151	44	1	http://data.europa.eu/esco/occupation/82cbe20d-967c-4161-9ecd-eafc724d171c
2269.6	2269	0	0	44	0	http://data.europa.eu/esco/occupation/cf9b6da9-3a59-4780-bec9-500b148b8878
2269.7	2269	0.0172414	0.185218	58	1	http://data.europa.eu/esco/occupation/4f08cd74-71c6-43aa-88d4-841e5bb677f7
2269.8	2269	0.0289855	0.311381	69	2	http://data.europa.eu/esco/occupation/7639a601-6db0-41ed-9fb0-813d9b8beb05
2269.8.1	2269	0.015873	0.170518	63	1	http://data.europa.eu/esco/occupation/7d092380-1c2e-48fe-81de-0d191b4e96d6
2269.8.2	2269	0.0163934	0.176109	61	1	http://data.europa.eu/esco/occupation/5efb4fff-8c5f-4697-9587-034d9f6af094
2269.8.3	2269	0.0149254	0.160338	67	1	http://data.europa.eu/esco/occupation/a9e54177-a185-404d-b6e6-15663d31137e
2269.9	2269	0.0215054	0.231025	93	2	http://data.europa.eu/esco/occupation/f9395e4d-d66f-49ce-a8f5-721991139e79
2269.9.1	2269	0	0	29	0	http://data.europa.eu/esco/occupation/e6023abf-ced3-4ac9-9437-cc79e4396e3e
2269.9.2	2269	0.0151515	0.162767	66	1	http://data.europa.eu/esco/occupation/eb48ccbd-75f2-4799-81be-443034858473
2269.9.3	2269	0.0294118	0.31596	34	1	http://data.europa.eu/esco/occupation/789d9781-8724-4367-936a-3a4cb7c54315
2269.9.4	2269	0.0176991	0.190135	113	2	http://data.europa.eu/esco/occupation/3d616092-b4fd-4c14-b0e9-a9119bbbd171
2310.1	2310	0.0405405	0.435513	74	3	http://data.europa.eu/esco/occupation/684fd8d5-9b40-4b02-a680-438f0082d923
2310.1.1	2310	0.0340909	0.366227	88	3	http://data.europa.eu/esco/occupation/9766cc19-5a64-4b3c-a741-71561285a419
2310.1.10	2310	0.0454545	0.488302	88	4	http://data.europa.eu/esco/occupation/49023c69-302f-4671-b26f-7229d1a53915
2310.1.11	2310	0.453237	4.86897	139	63	http://data.europa.eu/esco/occupation/c3b82711-273d-4fa8-8de7-0ac3d99c16fc
2310.1.12	2310	0.0348837	0.374744	86	3	http://data.europa.eu/esco/occupation/3d7a1284-824c-47d9-8387-b8e1cd5888b5
2310.1.13	2310	0.0348837	0.374744	86	3	http://data.europa.eu/esco/occupation/306e9867-cf55-446f-88c6-8adad5369f8c
2310.1.14	2310	0.0352941	0.379152	85	3	http://data.europa.eu/esco/occupation/0959cd1d-f6c8-4362-939a-ad7d5f75d659
2310.1.15	2310	0.0365854	0.393024	82	3	http://data.europa.eu/esco/occupation/605e58d6-ad27-4828-b1f5-16707f327fa0
2310.1.16	2310	0.0340909	0.366227	88	3	http://data.europa.eu/esco/occupation/e9f50268-4dab-4579-90c2-2ff219eb56f1
2310.1.17	2310	0.0350877	0.376935	57	2	http://data.europa.eu/esco/occupation/54361270-bc5e-40fb-8f84-a0023a85cdf7
2310.1.18	2310	0.0340909	0.366227	88	3	http://data.europa.eu/esco/occupation/9905cc76-d48b-49b1-94ab-17becb30be1a
2310.1.19	2310	0.0361446	0.388289	83	3	http://data.europa.eu/esco/occupation/b3ebf55f-5e50-4262-946a-f08d7fbe29b2
2310.1.2	2310	0.0344828	0.370436	87	3	http://data.europa.eu/esco/occupation/bff7e8a3-6206-4d38-b25f-fcb6e634c7af
2310.1.20	2310	0.0465116	0.499658	86	4	http://data.europa.eu/esco/occupation/a36c14e6-ed96-467d-8390-6f9cf47ac350
2310.1.21	2310	0.0344828	0.370436	87	3	http://data.europa.eu/esco/occupation/479ede81-bd51-4f3b-9d30-4910699fd211
2310.1.22	2310	0.0357143	0.383666	84	3	http://data.europa.eu/esco/occupation/b65133db-b3de-44d1-88fa-1d3deda08245
2310.1.23	2310	0.0340909	0.366227	88	3	http://data.europa.eu/esco/occupation/c549f0de-c415-428e-865c-973bcd224b39
2310.1.24	2310	0.0379747	0.407949	79	3	http://data.europa.eu/esco/occupation/dab9c6dd-8efb-4fe2-8b10-477ef2bcfd8b
2310.1.25	2310	0.024	0.257824	125	3	http://data.europa.eu/esco/occupation/0bf5d25a-2b4d-43b5-b053-beeb210fa43a
2310.1.26	2310	0.0365854	0.393024	82	3	http://data.europa.eu/esco/occupation/be3c021d-bd93-45a0-ad32-e8fa8e0d17ef
2310.1.27	2310	0.0178571	0.191833	56	1	http://data.europa.eu/esco/occupation/88990bdf-4f6b-4411-82c9-9eecad1db8fb
2310.1.28	2310	0.0319149	0.34285	94	3	http://data.europa.eu/esco/occupation/1bbaf82c-67ae-4beb-9a55-7298acf5b2af
2310.1.29	2310	0.0169492	0.182079	59	1	http://data.europa.eu/esco/occupation/78ed3811-f421-45e5-9574-31364c76af67
2310.1.3	2310	0.0430108	0.462049	93	4	http://data.europa.eu/esco/occupation/4e8a5d3e-66de-4661-9927-ef3123cc79e9
2310.1.30	2310	0.0169492	0.182079	59	1	http://data.europa.eu/esco/occupation/00747307-6341-4266-a061-25416f7c6a96
2310.1.31	2310	0.032967	0.354153	91	3	http://data.europa.eu/esco/occupation/55a785db-0636-41b8-950f-0b65abe5e81b
2310.1.32	2310	0.0340909	0.366227	88	3	http://data.europa.eu/esco/occupation/ae2c1bf4-669e-4fec-a7d7-698753699083
2310.1.33	2310	0.0444444	0.477451	90	4	http://data.europa.eu/esco/occupation/59a02420-91df-4e46-b37b-22e3fd8c11f0
2310.1.34	2310	0.0344828	0.370436	87	3	http://data.europa.eu/esco/occupation/c593ded7-2e97-44a5-a5f3-f6115ff98233
2310.1.35	2310	0.0454545	0.488302	88	4	http://data.europa.eu/esco/occupation/7dea476a-dffe-4919-9ee2-fb222e283f41
2310.1.36	2310	0.0352941	0.379152	85	3	http://data.europa.eu/esco/occupation/c90a6ebe-adcc-4395-9f5b-ff3e96e93cef
2310.1.37	2310	0.0410959	0.441479	146	6	http://data.europa.eu/esco/occupation/920c22e1-10a1-4afa-86b3-c43da8488391
2310.1.38	2310	0.047619	0.511555	84	4	http://data.europa.eu/esco/occupation/116b4c55-5bd0-41e9-9227-98d7ecffeaf6
2310.1.39	2310	0.0357143	0.383666	84	3	http://data.europa.eu/esco/occupation/8b128a08-606f-4bb1-806e-07e0ed98b40e
2310.1.4	2310	0.0352941	0.379152	85	3	http://data.europa.eu/esco/occupation/66527cdc-b7a5-4996-9448-7e327b68d08d
2310.1.40	2310	0.0384615	0.413179	78	3	http://data.europa.eu/esco/occupation/9a7e780a-b778-4a5a-b4eb-309d394d313d
2310.1.41	2310	0.117647	1.26384	68	8	http://data.europa.eu/esco/occupation/5ac65daa-0896-4193-9f0e-8b00746b78a1
2310.1.42	2310	0.0344828	0.370436	29	1	http://data.europa.eu/esco/occupation/1092dd4c-b96b-4b3f-87fe-4a9e8d1937fb
2310.1.43	2310	0.0412371	0.442996	97	4	http://data.europa.eu/esco/occupation/3c305542-a51b-4b96-8d45-af11ca05eaa2
2310.1.5	2310	0.0886076	0.95188	79	7	http://data.europa.eu/esco/occupation/c262bb96-03bb-4c97-a45b-0cf36db5b048
2310.1.6	2310	0.0337079	0.362112	89	3	http://data.europa.eu/esco/occupation/5fdfa822-c1ba-477e-87cc-3d742e59310d
2310.1.7	2310	0.0340909	0.366227	88	3	http://data.europa.eu/esco/occupation/30058b71-fe16-45ea-a2b8-d5461c706372
2310.1.8	2310	0.0449438	0.482816	89	4	http://data.europa.eu/esco/occupation/e74513c3-8ba8-462f-978c-0450522f4427
2310.1.9	2310	0.0361446	0.388289	83	3	http://data.europa.eu/esco/occupation/fbc9ab3e-18f1-4b7b-8cd5-d6374ed5e9a9
2310.2	2310	0.0441176	0.47394	68	3	http://data.europa.eu/esco/occupation/3a55ef85-5abf-48e2-884b-5efaf881bfb1
2320.1	2320	0.0175439	0.188468	114	2	http://data.europa.eu/esco/occupation/81f8d141-3f67-4fb0-a349-db0147ef7b3a
2320.1.1	2320	0.0212766	0.228567	47	1	http://data.europa.eu/esco/occupation/91ba2935-f5c9-426d-8573-997b8b91e5ed
2320.1.10	2320	0.0363636	0.390642	55	2	http://data.europa.eu/esco/occupation/46354077-416f-4440-a0c3-dddee9031c05
2320.1.11	2320	0.0851064	0.914268	47	4	http://data.europa.eu/esco/occupation/591d1758-3036-407a-91f7-e0e1f5c9deea
2320.1.12	2320	0.025	0.268566	40	1	http://data.europa.eu/esco/occupation/b8139469-92cc-4f57-9e69-a0d9f7fc3817
2320.1.13	2320	0.0204082	0.219238	49	1	http://data.europa.eu/esco/occupation/37c44fdd-eff0-4e16-b459-b3a81fe663ec
2320.1.14	2320	0.0217391	0.233536	46	1	http://data.europa.eu/esco/occupation/93f61216-b9c8-4051-bb1e-32839c1566c1
2320.1.15	2320	0.0243902	0.262016	41	1	http://data.europa.eu/esco/occupation/1801583e-34b3-4c89-97ac-db2a346b4a3e
2320.1.16	2320	0.0408163	0.438475	49	2	http://data.europa.eu/esco/occupation/46f9d58f-11bd-4d96-b000-ff4490d3009b
2320.1.17	2320	0.0227273	0.244151	44	1	http://data.europa.eu/esco/occupation/0599d0e7-398f-464b-97bb-427686f27d50
2320.1.18	2320	0.0217391	0.233536	46	1	http://data.europa.eu/esco/occupation/734bb387-ea3a-4c62-abc1-05f894d51921
2320.1.19	2320	0.0227273	0.244151	44	1	http://data.europa.eu/esco/occupation/39d7dca7-5e0b-4308-889e-9e3d22a3cb56
2320.1.2	2320	0.0952381	1.02311	42	4	http://data.europa.eu/esco/occupation/4553ecf8-1f0c-4bf1-8718-d8a6b95d6fc2
2320.1.20	2320	0.0243902	0.262016	41	1	http://data.europa.eu/esco/occupation/68dd0dfc-c8b0-4fd0-9a6e-b0864925fa56
2320.1.21	2320	0.0204082	0.219238	49	1	http://data.europa.eu/esco/occupation/e777fb61-16f5-476b-8262-578edfdb4d9d
2320.1.22	2320	0	0	36	0	http://data.europa.eu/esco/occupation/6b304370-0112-4881-a1bd-27d8df645d00
2320.1.23	2320	0.0188679	0.202691	53	1	http://data.europa.eu/esco/occupation/90a73720-642d-4f45-88e7-8f593a5e0df2
2320.1.24	2320	0.0681818	0.732453	44	3	http://data.europa.eu/esco/occupation/4eada7b3-5026-4030-936b-4a80aed37252
2320.1.3	2320	0.025641	0.275453	39	1	http://data.europa.eu/esco/occupation/853698f5-0f1e-42ae-9301-e5411a26dae2
2320.1.4	2320	0.0172414	0.185218	58	1	http://data.europa.eu/esco/occupation/8289625a-c1c1-4a49-8ddd-37be4c3cd3fc
2320.1.5	2320	0.0208333	0.223805	48	1	http://data.europa.eu/esco/occupation/4d6d9057-5167-4158-8bc1-cc2f89d73fd7
2320.1.6	2320	0.0444444	0.477451	45	2	http://data.europa.eu/esco/occupation/3db35c88-bcb7-4de4-914a-9a9839a3c911
2320.1.7	2320	0.0204082	0.219238	49	1	http://data.europa.eu/esco/occupation/9a6d8a84-a8a9-4c9b-9ead-59a710e93759
2320.1.8	2320	0.037037	0.397876	27	1	http://data.europa.eu/esco/occupation/d185c066-cddf-4a8c-a931-5eefc21fc2a1
2320.1.9	2320	0.0392157	0.42128	51	2	http://data.europa.eu/esco/occupation/9e1a31bf-2963-40f4-95af-cedc3fbac537
2330.1	2330	0.046729	0.501993	214	10	http://data.europa.eu/esco/occupation/5efb2c08-ba3a-4659-a2e4-1883f54e77b6
2330.1.1	2330	0.0181818	0.195321	55	1	http://data.europa.eu/esco/occupation/80ec8f3e-2cda-4ea6-a382-ece99589ccdd
2330.1.10	2330	0.0178571	0.191833	56	1	http://data.europa.eu/esco/occupation/c011a88b-95ab-46ad-ad30-539e3fc56092
2330.1.11	2330	0.0208333	0.223805	48	1	http://data.europa.eu/esco/occupation/f0e1cc13-48e0-4995-8699-ee43467bce0d
2330.1.12	2330	0.0196078	0.21064	51	1	http://data.europa.eu/esco/occupation/fb0c7da2-6d0e-4a3f-be3e-344f58f0e82d
2330.1.13	2330	0.0172414	0.185218	58	1	http://data.europa.eu/esco/occupation/5b6c0c64-1321-4fe7-a274-3287c13b489c
2330.1.14	2330	0.0181818	0.195321	55	1	http://data.europa.eu/esco/occupation/e8b93ce7-e39b-4261-a25a-9b84764eb724
2330.1.15	2330	0.0153846	0.165272	65	1	http://data.europa.eu/esco/occupation/a10849c1-f0d8-4600-bca6-9549c2517650
2330.1.16	2330	0.02	0.214853	50	1	http://data.europa.eu/esco/occupation/570d7e74-5c65-4a9a-95ba-f8c27025c5f4
2330.1.17	2330	0.02	0.214853	50	1	http://data.europa.eu/esco/occupation/35e42c87-faf7-465f-abe4-f26717996dd1
2330.1.18	2330	0.0185185	0.198938	54	1	http://data.europa.eu/esco/occupation/1ad4012e-30e3-492c-b42c-09cff3047574
2330.1.2	2330	0.0192308	0.206589	52	1	http://data.europa.eu/esco/occupation/8d315e32-73f6-463d-a335-c200e0bac97d
2330.1.3	2330	0.0185185	0.198938	54	1	http://data.europa.eu/esco/occupation/80c72c55-556a-41b1-87ef-a29c3d2afa6e
2330.1.4	2330	0.0192308	0.206589	52	1	http://data.europa.eu/esco/occupation/ff142063-f89d-446d-92ac-9a3a124210a0
2330.1.5	2330	0.0192308	0.206589	52	1	http://data.europa.eu/esco/occupation/2b6bb2d1-54b0-4feb-8c6c-8ba20adde1df
2330.1.6	2330	0.0333333	0.358088	60	2	http://data.europa.eu/esco/occupation/f6ca9392-708d-46cb-a2e9-51519595baa2
2330.1.7	2330	0.0188679	0.202691	53	1	http://data.europa.eu/esco/occupation/89a3b3af-7264-4e00-9a14-21e5fbd4ee87
2330.1.8	2330	0.0185185	0.198938	54	1	http://data.europa.eu/esco/occupation/27e16eef-c7a6-4577-bc3f-727d01ec1958
2330.1.9	2330	0.152542	1.63871	59	9	http://data.europa.eu/esco/occupation/0d595b87-a1fc-410c-abbe-88b92cb0d334
2341.1	2341	0.0144928	0.155691	69	1	http://data.europa.eu/esco/occupation/03d79393-7b30-4159-945b-01963eddd302
2341.1.1	2341	0.0178571	0.191833	56	1	http://data.europa.eu/esco/occupation/3b755cda-c4b0-4fa1-8621-372f28ccc2e9
2342.1	2342	0	0	46	0	http://data.europa.eu/esco/occupation/55d60ead-0343-4008-b9e4-fb4b5a179c83
2342.2	2342	0.02	0.214853	50	1	http://data.europa.eu/esco/occupation/8befd482-70e2-4d1e-8a09-091e15fe85c3
2342.3	2342	0.0188679	0.202691	53	1	http://data.europa.eu/esco/occupation/76a950cb-3def-47f4-895d-555ad138657e
2351.1	2351	0	0	29	0	http://data.europa.eu/esco/occupation/d89b23c2-d042-4ca6-a917-109fe5a0b30c
2351.2	2351	0.0447761	0.481014	67	3	http://data.europa.eu/esco/occupation/5a282a39-5346-454a-b1ef-c1217c50e156
2351.3	2351	0.037037	0.397876	27	1	http://data.europa.eu/esco/occupation/9b51a2d2-999a-43a6-a814-63dd30a585fa
2351.4	2351	0.0243902	0.262016	41	1	http://data.europa.eu/esco/occupation/9a26d76b-b9e3-46ae-ab4b-057a1262138b
2352.1	2352	0.0294118	0.31596	68	2	http://data.europa.eu/esco/occupation/976cbfcc-8958-4800-a435-71d15405a42a
2352.1.1	2352	0.05	0.537132	40	2	http://data.europa.eu/esco/occupation/02f1ae71-f89c-47b7-af2c-50d7ab1d9b8a
2352.1.2	2352	0.0350877	0.376935	57	2	http://data.europa.eu/esco/occupation/b6beb46d-9ed2-4a66-9117-7e3f21f234dd
2352.1.3	2352	0.0169492	0.182079	59	1	http://data.europa.eu/esco/occupation/114c5a6c-1869-4a67-8ec0-660ec303f8cc
2352.1.4	2352	0	0	40	0	http://data.europa.eu/esco/occupation/622ccd55-910f-483d-8661-44c6162156bf
2352.1.5	2352	0.0327869	0.352218	61	2	http://data.europa.eu/esco/occupation/f89b12a1-689f-4a4f-8695-abb620810f1e
2352.1.6	2352	0.0344828	0.370436	58	2	http://data.europa.eu/esco/occupation/034cad59-e666-4770-a7ef-a337257f8072
2352.2	2352	0.015873	0.170518	63	1	http://data.europa.eu/esco/occupation/1044dedc-81d1-48b6-96b3-ced5393b2de1
2353.1	2353	0.0192308	0.206589	52	1	http://data.europa.eu/esco/occupation/9711dcfc-d9a8-4fba-9c5e-8428d8bcb53e
2353.2	2353	0.0277778	0.298407	36	1	http://data.europa.eu/esco/occupation/59c724f9-0cfe-4d51-8a7f-9ee182d9e2c2
2354.1	2354	0	0	51	0	http://data.europa.eu/esco/occupation/f235bc5a-dbf6-4f9e-bbdb-cf313d32b75b
2355.1	2355	0	0	10	0	http://data.europa.eu/esco/occupation/c2efadc4-6f47-4f34-997b-dd80aba609dd
2355.2	2355	0	0	58	0	http://data.europa.eu/esco/occupation/b6c851d1-bf09-40aa-aa50-47dde84e7d50
2355.3	2355	0	0	50	0	http://data.europa.eu/esco/occupation/1eb56b85-af25-43d4-9e35-73d8ee78e228
2355.4	2355	0.0188679	0.202691	53	1	http://data.europa.eu/esco/occupation/cbde2432-cb7f-451f-a686-b22cad3957a6
2355.5	2355	0.0444444	0.477451	45	2	http://data.europa.eu/esco/occupation/46db7e2e-d44d-412a-9a80-02d43111aca8
2355.6	2355	0.0576923	0.619768	52	3	http://data.europa.eu/esco/occupation/72bcb223-da77-4ed5-a03a-796fd5ece728
2356.1	2356	0.394737	4.24052	38	15	http://data.europa.eu/esco/occupation/9e657046-67ce-4e16-ab2e-ddb918638910
2356.1.1	2356	0.232558	2.49829	43	10	http://data.europa.eu/esco/occupation/4588cd69-e6a5-4668-94c7-f02a3d86a649
2359.1	2359	0.0333333	0.358088	30	1	http://data.europa.eu/esco/occupation/abab3d6a-82b9-49bd-8a4b-7bc678130558
2359.10	2359	0.557692	5.99109	52	29	http://data.europa.eu/esco/occupation/a9c30651-ccbc-4a80-900c-7880615cdf6e
2359.11	2359	0	0	37	0	http://data.europa.eu/esco/occupation/3d0f86c1-9bdd-4e84-bc62-93a716128c8d
2359.12	2359	0.025641	0.275453	39	1	http://data.europa.eu/esco/occupation/653374a9-a96e-4c5b-849f-62ae67b0ed62
2359.13	2359	0.0333333	0.358088	30	1	http://data.europa.eu/esco/occupation/21f4eb29-f6e5-4623-acb9-f3ff9c2f525d
2359.14	2359	0.0277778	0.298407	36	1	http://data.europa.eu/esco/occupation/59bce29f-5c8b-47cf-bfd4-6ec003f5323a
2359.2	2359	0.0277778	0.298407	36	1	http://data.europa.eu/esco/occupation/2ddde737-28f3-444d-b1f8-ef12cc2df3c7
2359.3	2359	0.12	1.28912	25	3	http://data.europa.eu/esco/occupation/6e1b1bd7-9eec-4f10-bce7-94a27d9023e8
2359.4	2359	0.0333333	0.358088	30	1	http://data.europa.eu/esco/occupation/20786e6d-36f0-4d1e-b033-05101fa71f3c
2359.5	2359	0.0943396	1.01346	53	5	http://data.europa.eu/esco/occupation/4e82464b-e9d7-4d51-9116-294ab40c5169
2359.6	2359	0.521739	5.60486	46	24	http://data.europa.eu/esco/occupation/a6517365-211c-456d-aca4-1a0115c7b1e1
2359.7	2359	0.672131	7.22047	61	41	http://data.europa.eu/esco/occupation/ec5b72d1-0206-4179-9abd-570c66bc44b9
2359.8	2359	0.0208333	0.223805	48	1	http://data.europa.eu/esco/occupation/2412bbb1-29ca-4e17-a2b8-70694f0cb14f
2359.9	2359	0.0434783	0.467072	46	2	http://data.europa.eu/esco/occupation/6afe39e2-2674-45db-b05c-a6cab02fe25b
2411.1	2411	0	0	57	0	http://data.europa.eu/esco/occupation/eda0d957-3c3c-4139-b89a-a18bc9e18897
2411.1.1	2411	0.027027	0.290342	37	1	http://data.europa.eu/esco/occupation/caafca69-9faa-4850-8930-a3fa07fea4e6
2411.1.10	2411	0	0	29	0	http://data.europa.eu/esco/occupation/89330b57-6a30-40e1-b623-50f47a4b0c34
2411.1.11	2411	0	0	27	0	http://data.europa.eu/esco/occupation/78db356f-a96a-4456-ab29-2de62e52f830
2411.1.12	2411	0	0	42	0	http://data.europa.eu/esco/occupation/59c22779-4d89-4bc9-ba8b-d64bea236723
2411.1.2	2411	0	0	37	0	http://data.europa.eu/esco/occupation/cd4f41a5-87a6-4b3c-8ee3-14e6f457c365
2411.1.3	2411	0.103448	1.11131	29	3	http://data.europa.eu/esco/occupation/d9723f33-7faf-4f8a-8a98-6b02d1e10f2b
2411.1.4	2411	0.0909091	0.976604	22	2	http://data.europa.eu/esco/occupation/4e4a291d-1d38-4c5a-812a-5827d0691b11
2411.1.5	2411	0.0967742	1.03961	31	3	http://data.europa.eu/esco/occupation/84871c2a-abd1-45eb-b03a-65e51a26fd84
2411.1.6	2411	0.0689655	0.740872	29	2	http://data.europa.eu/esco/occupation/dfa51b4d-0929-4885-b682-29e375c6b52c
2411.1.7	2411	0.0508475	0.546236	59	3	http://data.europa.eu/esco/occupation/1ad59946-d13e-441e-9b36-56e1df055e21
2411.1.8	2411	0.0810811	0.871026	37	3	http://data.europa.eu/esco/occupation/5e5b1b61-1351-4d3b-a293-deb3661715dd
2411.1.9	2411	0	0	26	0	http://data.europa.eu/esco/occupation/a04eedcf-8424-475a-8dc5-f30a9da4b151
2412.1	2412	0	0	39	0	http://data.europa.eu/esco/occupation/50760da6-abc3-424c-b159-8ddf0818e016
2412.10	2412	0.0357143	0.383666	28	1	http://data.europa.eu/esco/occupation/4ed22a87-8478-4731-be11-5942eacb2e16
2412.11	2412	0.0294118	0.31596	34	1	http://data.europa.eu/esco/occupation/659b0ffd-337c-4a1f-82e3-2730812279de
2412.2	2412	0.0263158	0.282701	38	1	http://data.europa.eu/esco/occupation/d2d451cc-e839-4192-be54-d7724814aa03
2412.3	2412	0.0652174	0.700608	46	3	http://data.europa.eu/esco/occupation/b09acdda-6680-49d1-a411-129610ee3bc0
2412.4	2412	0.0447761	0.481014	67	3	http://data.europa.eu/esco/occupation/21de0f3b-a71a-4263-a9ba-90c5f3721b4d
2412.4.1	2412	0.0188679	0.202691	53	1	http://data.europa.eu/esco/occupation/d96de969-d43d-4082-8559-7fc35484a217
2412.5	2412	0.0819672	0.880545	61	5	http://data.europa.eu/esco/occupation/7a6ca615-a2bc-499d-8288-d186ce2594ea
2412.6	2412	0.0217391	0.233536	46	1	http://data.europa.eu/esco/occupation/38d9c76b-1a7b-4d65-879b-733ae7e9364e
2412.6.1	2412	0.0333333	0.358088	30	1	http://data.europa.eu/esco/occupation/244a79eb-122b-4bee-8065-b4c39efce4ff
2412.6.2	2412	0.0277778	0.298407	36	1	http://data.europa.eu/esco/occupation/934c3572-37f4-4cdd-a4a4-017f5f7809e4
2412.6.3	2412	0.0208333	0.223805	48	1	http://data.europa.eu/esco/occupation/0ecedad1-1144-45ff-83db-a3c4db393036
2412.6.4	2412	0.0465116	0.499658	43	2	http://data.europa.eu/esco/occupation/4c715719-3c3f-4058-ba00-9b2ef34848e8
2412.7	2412	0.0185185	0.198938	54	1	http://data.europa.eu/esco/occupation/b95bdbed-1e7e-482a-aa73-7bdbb3e36358
2412.8	2412	0.0666667	0.716177	30	2	http://data.europa.eu/esco/occupation/7284ccbf-e2fd-4e2f-8bbf-bc54eab610d5
2412.9	2412	0	0	13	0	http://data.europa.eu/esco/occupation/de99886e-59e3-432d-ba53-9652dbe378d6
2413.1	2413	0.0277778	0.298407	36	1	http://data.europa.eu/esco/occupation/8d586ee9-0ab1-4155-a3b0-2ca786c8e48c
2413.1.1	2413	0.0322581	0.346537	31	1	http://data.europa.eu/esco/occupation/1e331638-3f66-4641-9c49-56a94235f94c
2413.1.2	2413	0	0	35	0	http://data.europa.eu/esco/occupation/b7f47c25-bdf3-42fa-a68e-ad32754b2dba
2413.1.3	2413	0.0294118	0.31596	34	1	http://data.europa.eu/esco/occupation/18d2b37a-9c31-4393-833e-bc2f7b1ce52a
2413.1.4	2413	0.0555556	0.596814	36	2	http://data.europa.eu/esco/occupation/076d23f3-a689-4f1a-8b55-ae870c9aaa85
2413.2	2413	0.0909091	0.976604	33	3	http://data.europa.eu/esco/occupation/276a4ff1-a67c-4677-9f20-dc85f1060e1b
2421.1	2421	0.097561	1.04806	41	4	http://data.europa.eu/esco/occupation/60082a99-d8ef-4e84-9290-78902681b6ed
2421.1.1	2421	0.0952381	1.02311	21	2	http://data.europa.eu/esco/occupation/219d1c30-3849-4de3-b0d6-07da187b6521
2421.2	2421	0.0681818	0.732453	44	3	http://data.europa.eu/esco/occupation/6a29d804-f775-446c-bec7-35fc4e28ac97
2421.3	2421	0.0980392	1.0532	51	5	http://data.europa.eu/esco/occupation/207d7b18-6540-432e-8aa6-785ed434572f
2421.4	2421	0.0851064	0.914268	47	4	http://data.europa.eu/esco/occupation/c9862fdd-53b7-4da9-b742-4302d704836c
2422.1	2422	0.129032	1.38615	31	4	http://data.europa.eu/esco/occupation/ffade2f4-2528-4dfd-b36a-6e4092be08ed
2422.10	2422	0.28	3.00794	50	14	http://data.europa.eu/esco/occupation/8213b4bc-60ce-4ffc-9e00-9758fb2003c6
2422.11	2422	0.0625	0.671416	48	3	http://data.europa.eu/esco/occupation/d9004a14-bda2-4c63-ab64-17ca163ac1bd
2422.12	2422	0.0176991	0.190135	113	2	http://data.europa.eu/esco/occupation/caf7b8fb-b2d6-46b7-bffa-bea7f8e4aed8
2422.12.1	2422	0	0	33	0	http://data.europa.eu/esco/occupation/98f17395-0f8c-4f51-9072-cb8f66fd6044
2422.12.10	2422	0	0	24	0	http://data.europa.eu/esco/occupation/a1ba7574-cc28-446c-9741-12d7fbb325cb
2422.12.11	2422	0	0	46	0	http://data.europa.eu/esco/occupation/5d601b40-7e0e-404e-bbff-bb98e147437c
2422.12.12	2422	0.03125	0.335708	32	1	http://data.europa.eu/esco/occupation/d4d6842b-27f0-4222-85db-c542acf6d434
2422.12.13	2422	0	0	21	0	http://data.europa.eu/esco/occupation/fdf7b000-d923-4086-9660-eb8ee5e77ef0
2422.12.14	2422	0	0	29	0	http://data.europa.eu/esco/occupation/2808c7ec-cdb1-4b48-8429-e160a418ed0c
2422.12.15	2422	0	0	26	0	http://data.europa.eu/esco/occupation/d6ef013f-57e9-4100-bbe5-3e4930664dee
2422.12.2	2422	0.0333333	0.358088	30	1	http://data.europa.eu/esco/occupation/3826cb92-27f5-40ac-8dad-70af5abd6036
2422.12.3	2422	0.030303	0.325535	33	1	http://data.europa.eu/esco/occupation/5fe1b340-9b02-4c40-bbc9-ffd4d5fb5699
2422.12.4	2422	0.0333333	0.358088	30	1	http://data.europa.eu/esco/occupation/f817aab2-ec8a-45ec-88ef-c11e0f19fd85
2422.12.5	2422	0.111111	1.19363	36	4	http://data.europa.eu/esco/occupation/b5d2db88-9e2b-4efa-8f2f-0e62a494791e
2422.12.6	2422	0	0	27	0	http://data.europa.eu/esco/occupation/50e00fda-ac7c-4bc5-9f19-69a33ff3d6e7
2422.12.7	2422	0.0294118	0.31596	34	1	http://data.europa.eu/esco/occupation/f7450c1f-20b7-45dd-b3bb-25095830bf3f
2422.12.8	2422	0	0	21	0	http://data.europa.eu/esco/occupation/01205776-db8d-4588-a6a6-56d0b9c660a9
2422.12.9	2422	0	0	36	0	http://data.europa.eu/esco/occupation/6b5e5aa6-9bf7-47e6-90d2-4d2187d47d11
2422.13	2422	0	0	26	0	http://data.europa.eu/esco/occupation/8bf76ba6-e661-4574-9887-4f2cb943835a
2422.14	2422	0.0606061	0.65107	33	2	http://data.europa.eu/esco/occupation/0561328b-875b-4ae2-9ba1-9af9049aef01
2422.15	2422	0.0638298	0.685701	47	3	http://data.europa.eu/esco/occupation/cb4f98c8-6b8d-41d8-87eb-a2a2033a3a25
2422.16	2422	0.037037	0.397876	27	1	http://data.europa.eu/esco/occupation/1a46d0f0-93d7-44d1-bff9-58e3f21bd4c4
2422.17	2422	0	0	32	0	http://data.europa.eu/esco/occupation/7b629a14-09d0-417e-8181-7683923b4e5e
2422.18	2422	0	0	30	0	http://data.europa.eu/esco/occupation/c418ed9a-132f-48cd-ae5c-dd375070ee0e
2422.2	2422	0.037037	0.397876	27	1	http://data.europa.eu/esco/occupation/39e9fc8f-02bd-4577-b603-2dc96204ce74
2422.3	2422	0.0384615	0.413179	26	1	http://data.europa.eu/esco/occupation/65fb0b53-b8c4-4839-b099-c80b6de5a158
2422.4	2422	0	0	55	0	http://data.europa.eu/esco/occupation/1c85eee2-a8ca-4750-a889-10a3e6c17b80
2422.5	2422	0.0322581	0.346537	31	1	http://data.europa.eu/esco/occupation/643a2225-6a01-4899-81b0-e867ca09b9c9
2422.6	2422	0	0	29	0	http://data.europa.eu/esco/occupation/61053604-8091-4a8e-9c63-5151051722e3
2422.7	2422	0	0	20	0	http://data.europa.eu/esco/occupation/3fa31588-2e4d-49c3-b839-4b615cc62742
2422.8	2422	0.037037	0.397876	27	1	http://data.europa.eu/esco/occupation/4ca8ba6c-dc55-40c0-ae6c-d55c94dd2e03
2422.9	2422	0	0	30	0	http://data.europa.eu/esco/occupation/7819669b-30c2-42e6-a1c4-0bcd6f0379ff
2423.1	2423	0.0535714	0.575499	56	3	http://data.europa.eu/esco/occupation/5d0cc30d-068a-424c-8463-f42872a7149e
2423.2	2423	0	0	37	0	http://data.europa.eu/esco/occupation/e4112a88-973f-4c7a-97f5-2241e6b6833f
2423.3	2423	0	0	43	0	http://data.europa.eu/esco/occupation/d3e32e5e-7f24-48e3-b939-e4f800eb62fb
2423.4	2423	0	0	26	0	http://data.europa.eu/esco/occupation/20b9f370-6b56-4679-8c06-c23b866a5bd0
2423.5	2423	0.0285714	0.306933	35	1	http://data.europa.eu/esco/occupation/6d03eaef-1ce5-4a1e-bb41-0908e1af1b65
2423.6	2423	0	0	42	0	http://data.europa.eu/esco/occupation/068370e0-9c27-4814-87d0-44fbb3140815
2424.1	2424	0.1	1.07426	20	2	http://data.europa.eu/esco/occupation/d9612966-e295-4d81-ba2b-9f36bad0b392
2424.2	2424	0.0588235	0.631921	34	2	http://data.europa.eu/esco/occupation/0ba06640-e0ac-4911-9e43-289a8e41651e
2424.3	2424	0.037037	0.397876	54	2	http://data.europa.eu/esco/occupation/a14e96a7-6c4d-4d69-8c6f-7ccadf77bac5
2431.1	2431	0.176471	1.89576	34	6	http://data.europa.eu/esco/occupation/b1ab3572-fa2f-4624-8eac-3c3d986d237b
2431.10	2431	0.115385	1.23954	52	6	http://data.europa.eu/esco/occupation/4791e217-d607-40d5-9f84-df1d0a071cbc
2431.10.1	2431	0.0540541	0.580684	37	2	http://data.europa.eu/esco/occupation/b55718eb-e8ff-4485-8ad0-bbac32cbd77b
2431.10.2	2431	0.162162	1.74205	37	6	http://data.europa.eu/esco/occupation/586fe133-1987-41f4-b89a-f39d4bc58e1e
2431.10.3	2431	0.0638298	0.685701	47	3	http://data.europa.eu/esco/occupation/47e81c7f-2d04-4a60-a8ff-9913c36d8344
2431.10.4	2431	0.333333	3.58088	42	14	http://data.europa.eu/esco/occupation/356227b9-2263-4dbd-81e9-7dfc6d3f3af7
2431.11	2431	0.208955	2.24473	67	14	http://data.europa.eu/esco/occupation/66fb9704-0d56-4673-8e69-7823816b73e1
2431.12	2431	0.0625	0.671416	32	2	http://data.europa.eu/esco/occupation/4ae470fc-bcf8-4704-abd5-e086ebb1552c
2431.13	2431	0	0	35	0	http://data.europa.eu/esco/occupation/4163b31e-440b-4991-b5c3-48d0515250ef
2431.14	2431	0.222222	2.38726	27	6	http://data.europa.eu/esco/occupation/e16c2422-1323-4d8a-bd0f-c7584de70be1
2431.15	2431	0.166667	1.79044	24	4	http://data.europa.eu/esco/occupation/e5a63940-57d3-4065-8713-74b4e2c93063
2431.16	2431	0.0454545	0.488302	22	1	http://data.europa.eu/esco/occupation/21af40bb-2ae3-4fc7-9b28-d2cdd8308912
2431.2	2431	0.1	1.07426	30	3	http://data.europa.eu/esco/occupation/4795d4e3-c623-47ff-abab-7de97fcb764e
2431.3	2431	0.05	0.537132	40	2	http://data.europa.eu/esco/occupation/e01719f4-d7dd-42fe-b504-93128520f84a
2431.4	2431	0.153846	1.65272	39	6	http://data.europa.eu/esco/occupation/de80bbf0-447d-4a6a-845a-fdba4e0dc30c
2431.5	2431	0.0606061	0.65107	33	2	http://data.europa.eu/esco/occupation/b76178c0-a03a-4793-b079-1e61e636c521
2431.6	2431	0.037037	0.397876	54	2	http://data.europa.eu/esco/occupation/725090a7-9943-4dae-8079-a6999d21ddba
2431.7	2431	0.151515	1.62767	33	5	http://data.europa.eu/esco/occupation/d2db926b-8b14-4686-9c98-fb0dc3a38cbb
2431.8	2431	0.163265	1.7539	49	8	http://data.europa.eu/esco/occupation/9c9752b7-3e3b-4a08-8553-b63a013f8072
2431.9	2431	0.115385	1.23954	26	3	http://data.europa.eu/esco/occupation/002da35b-7808-43f3-83bf-63596b8b351f
2432.1	2432	0	0	22	0	http://data.europa.eu/esco/occupation/98358049-fbcd-479e-a644-e92bde5af2e0
2432.2	2432	0.0357143	0.383666	28	1	http://data.europa.eu/esco/occupation/82fe0140-7069-47f9-a7d4-d63a611cb5bd
2432.3	2432	0.047619	0.511555	42	2	http://data.europa.eu/esco/occupation/c2e6609d-0abe-4a38-b295-e06edbd52e82
2432.4	2432	0	0	37	0	http://data.europa.eu/esco/occupation/903dc1bf-2da8-477d-83b2-687d360cf1da
2432.5	2432	0.245614	2.63855	57	14	http://data.europa.eu/esco/occupation/137b1d11-c4bc-4016-89ba-45345d4c71f0
2432.6	2432	0.0416667	0.44761	24	1	http://data.europa.eu/esco/occupation/3e213d52-e7a0-4980-99d9-23da1f717f50
2432.6.1	2432	0.04	0.429706	25	1	http://data.europa.eu/esco/occupation/13427968-250b-4967-a682-afac5cd0af4f
2432.7	2432	0.111111	1.19363	27	3	http://data.europa.eu/esco/occupation/f6811475-94d4-4d13-8d5f-f173978ae7ec
2432.8	2432	0	0	31	0	http://data.europa.eu/esco/occupation/9e285322-2cfa-430f-9b66-41be57d698e2
2432.9	2432	0.0566038	0.608074	53	3	http://data.europa.eu/esco/occupation/c0489e22-6a1b-4e52-974a-eb71bbb42134
2432.9.1	2432	0	0	32	0	http://data.europa.eu/esco/occupation/b89ba3a8-f03a-46b8-ac54-c87d7204aad0
2433.1	2433	0.0689655	0.740872	29	2	http://data.europa.eu/esco/occupation/98e58946-3227-4f6c-a5d1-5892fe76883d
2433.2	2433	0.0277778	0.298407	36	1	http://data.europa.eu/esco/occupation/ab762f91-d737-485f-a85c-67cab92dee01
2433.3	2433	0	0	39	0	http://data.europa.eu/esco/occupation/114e1eff-215e-47df-8e10-45a5b72f8197
2433.4	2433	0.047619	0.511555	42	2	http://data.europa.eu/esco/occupation/8529edc5-96ad-4cde-b34a-f86ad3753e4d
2433.5	2433	0	0	41	0	http://data.europa.eu/esco/occupation/fd4b90ed-6bb4-447e-b13a-afb8015700b3
2433.6	2433	0.127273	1.36725	55	7	http://data.europa.eu/esco/occupation/c956be07-53a3-4b01-b8f8-f0c5a428eaa8
2433.6.1	2433	0.103448	1.11131	29	3	http://data.europa.eu/esco/occupation/2d6a1cc1-cd13-42c5-a2b1-f0183bd0d253
2433.6.2	2433	0.103448	1.11131	29	3	http://data.europa.eu/esco/occupation/bf2ca3bb-5fa5-41d9-a039-949cad61616d
2433.6.3	2433	0.103448	1.11131	29	3	http://data.europa.eu/esco/occupation/4a13bafa-a2ac-4864-a278-176ea5969280
2433.6.4	2433	0.09375	1.00712	32	3	http://data.europa.eu/esco/occupation/b6f4573d-659f-49ca-a885-850a48d01913
2433.6.5	2433	0.103448	1.11131	29	3	http://data.europa.eu/esco/occupation/52fcfdb9-9dcf-4591-aba5-45337f791a10
2433.6.6	2433	0.103448	1.11131	29	3	http://data.europa.eu/esco/occupation/e6c298a4-62de-4b62-b48e-c5fdca8f6071
2433.6.7	2433	0.103448	1.11131	29	3	http://data.europa.eu/esco/occupation/d19932b3-169a-4cdf-a9cd-bdf8857b0184
2434.1	2434	0.25641	2.75453	39	10	http://data.europa.eu/esco/occupation/89b85c45-ddc7-4fe1-be5a-d3db2be11f3b
2434.2	2434	0.1875	2.01425	32	6	http://data.europa.eu/esco/occupation/57b459d4-655c-4053-b189-3c249ce33faf
2434.3	2434	0.176471	1.89576	34	6	http://data.europa.eu/esco/occupation/16605833-c196-48d7-a6f5-bbdebdc353df
2434.4	2434	0.103448	1.11131	29	3	http://data.europa.eu/esco/occupation/6e591f17-65c1-4a24-af2a-ca7862d4625e
2511.1	2511	0.346667	3.72412	75	26	http://data.europa.eu/esco/occupation/e3229e40-f571-4b26-baca-29edc8fe313e
2511.10	2511	0.388889	4.1777	36	14	http://data.europa.eu/esco/occupation/b1c80369-067e-4041-84c8-dbe65640a5d8
2511.11	2511	0.792683	8.51551	82	65	http://data.europa.eu/esco/occupation/35553663-deab-4d9a-bf22-15c1625d28e8
2511.12	2511	0.315068	3.38467	73	23	http://data.europa.eu/esco/occupation/6e92d4b5-3167-4166-802f-da7753951a31
2511.13	2511	0.827957	8.89445	93	77	http://data.europa.eu/esco/occupation/a6a0b60f-08da-4faa-bf54-942987efb471
2511.14	2511	0.738636	7.93491	88	65	http://data.europa.eu/esco/occupation/e1c72b5f-4c5c-487c-a6df-e84b64a51dae
2511.14.1	2511	0.75	8.05699	24	18	http://data.europa.eu/esco/occupation/78faf623-2543-43a5-acb2-3c43a22d36e4
2511.15	2511	0.882979	9.48553	94	83	http://data.europa.eu/esco/occupation/a7c1d23d-aeca-4bee-9a08-5993ed98b135
2511.16	2511	0.478261	5.13779	46	22	http://data.europa.eu/esco/occupation/bd9d395a-d587-45c6-8d72-ceef226df9e1
2511.17	2511	0.813953	8.74402	86	70	http://data.europa.eu/esco/occupation/07e60525-1aad-4099-aaf3-2c7014c92212
2511.18	2511	0.378378	4.06479	37	14	http://data.europa.eu/esco/occupation/cdd3d773-75a4-4f35-bd1d-1ac720afcf9d
2511.19	2511	0.545455	5.85963	44	24	http://data.europa.eu/esco/occupation/faed411a-f920-4100-86a8-b877928b429c
2511.2	2511	0.6	6.44559	40	24	http://data.europa.eu/esco/occupation/1c5a45b9-440e-4726-b565-16a952abd341
2511.3	2511	0.72549	7.79369	51	37	http://data.europa.eu/esco/occupation/d3edb8f8-3a06-47a0-8fb9-9b212c006aa2
2511.4	2511	0.453333	4.87	75	34	http://data.europa.eu/esco/occupation/258e46f9-0075-4a2e-adae-1ff0477e0f30
2511.5	2511	0.797297	8.56508	74	59	http://data.europa.eu/esco/occupation/10469d70-78a3-4650-9e29-d04de13c62c1
2511.6	2511	0.696629	7.48364	89	62	http://data.europa.eu/esco/occupation/2bef94db-0088-4507-982a-2ca717529adb
2511.7	2511	0.238095	2.55777	21	5	http://data.europa.eu/esco/occupation/22987b58-dbfa-4ecd-ae3f-82dd209255f6
2511.8	2511	0.28125	3.02137	32	9	http://data.europa.eu/esco/occupation/4b3201cb-ffc5-4f61-9fc3-5c0f0038fa5f
2511.9	2511	0.305556	3.28248	36	11	http://data.europa.eu/esco/occupation/fe0fa514-b48d-4a53-9757-a283c0baacf0
2512.1	2512	0.744186	7.99453	43	32	http://data.europa.eu/esco/occupation/349ee6f6-c295-4c38-9b98-48765b55280e
2512.2	2512	0.785714	8.44065	98	77	http://data.europa.eu/esco/occupation/04ba4d6c-957d-417f-bf63-5b9e015a9f86
2512.3	2512	0.790698	8.49419	86	68	http://data.europa.eu/esco/occupation/d0aa0792-4345-474b-9365-686cf4869d2e
2512.4	2512	0.854167	9.17601	96	82	http://data.europa.eu/esco/occupation/f2b15a0e-e65a-438a-affb-29b9d50b77d1
2512.4.1	2512	0.935484	10.0496	31	29	http://data.europa.eu/esco/occupation/24135b84-cbdd-4d42-9ed2-02fd982d15b2
2512.5	2512	0.925532	9.94266	94	87	http://data.europa.eu/esco/occupation/866c7813-2c03-47d7-9bdc-192cfbace57c
2513.1	2513	0.897436	9.64084	78	70	http://data.europa.eu/esco/occupation/9ebaf3f0-0be0-47b7-b2b1-b3b04130fa81
2513.2	2513	0.461538	4.95815	26	12	http://data.europa.eu/esco/occupation/092fdeeb-a76f-4ed2-b248-90fd6eaaffef
2513.3	2513	0.782609	8.40729	92	72	http://data.europa.eu/esco/occupation/96e20037-0a25-4bf6-a25e-808d1605d890
2513.4	2513	0.62	6.66044	50	31	http://data.europa.eu/esco/occupation/a74f6c51-37e5-423e-aa5b-044e98663027
2513.5	2513	0.914894	9.82838	94	86	http://data.europa.eu/esco/occupation/c40a2919-48a9-40ea-b506-1f34f693496d
2514.1	2514	0.833333	8.95221	78	65	http://data.europa.eu/esco/occupation/456ed487-02f2-45c9-9213-d0fd8e9a069d
2514.2	2514	0.91954	9.8783	87	80	http://data.europa.eu/esco/occupation/bd272aee-adc9-4a06-a15c-a73b4b4a46a7
2514.2.1	2514	0.905405	9.72645	74	67	http://data.europa.eu/esco/occupation/57af9090-55b4-4911-b2d0-86db01c00b02
2514.2.2	2514	0.941176	10.1107	85	80	http://data.europa.eu/esco/occupation/2ed56c3f-61d6-4f7e-9ef8-8849eb102e4c
2514.3	2514	0.920455	9.88812	88	81	http://data.europa.eu/esco/occupation/bb6198c4-1d3e-40b9-9cc4-ad2dd9d7c74b
2514.4	2514	0.686567	7.37555	67	46	http://data.europa.eu/esco/occupation/6e5ceba0-df96-465f-adb4-2e06ae715d43
2519.1	2519	0.567568	6.09718	37	21	http://data.europa.eu/esco/occupation/7086d0ca-1e77-4690-89c9-7ed1a0478fa3
2519.2	2519	0.465116	4.99658	43	20	http://data.europa.eu/esco/occupation/76a1a76c-b014-4600-8901-56cb936de7ed
2519.3	2519	0.675676	7.25855	37	25	http://data.europa.eu/esco/occupation/3b1ea27c-781c-41eb-821f-214285260dd2
2519.4	2519	0.644444	6.92304	45	29	http://data.europa.eu/esco/occupation/102e75c8-3b47-4964-9b47-30a980aed25c
2519.5	2519	0.358974	3.85634	39	14	http://data.europa.eu/esco/occupation/a28dff76-74df-46ee-929f-d1fffbb63cd7
2519.6	2519	0.583333	6.26655	36	21	http://data.europa.eu/esco/occupation/0ab5c12c-c1c1-4772-8345-aa287d0e391d
2519.7	2519	0.858974	9.22766	78	67	http://data.europa.eu/esco/occupation/106f79e4-6264-45f1-9e7a-297435cd684b
2519.7.1	2519	0.676471	7.26709	34	23	http://data.europa.eu/esco/occupation/33e4f026-a823-4ffc-99e4-60d3fe597a1e
2519.7.2	2519	0.666667	7.16177	48	32	http://data.europa.eu/esco/occupation/50af07f0-7a75-424e-a66d-5a9deea10f4c
2519.7.3	2519	0.722222	7.75858	36	26	http://data.europa.eu/esco/occupation/731f38f1-b08f-4dd5-a25e-f8627c038273
2519.7.4	2519	0.714286	7.67332	42	30	http://data.europa.eu/esco/occupation/52d5edc9-7902-4cd3-8b06-6bd77c98d440
2519.7.5	2519	0.652174	7.00608	46	30	http://data.europa.eu/esco/occupation/5f50290d-f520-4a69-85c7-1390d2a4a8b6
2521.1	2521	0.796875	8.56055	64	51	http://data.europa.eu/esco/occupation/8c57af09-719c-42b3-be40-6ed4946236cc
2521.2	2521	0.836735	8.98875	98	82	http://data.europa.eu/esco/occupation/8d9ec84d-cf2d-4179-87bc-335cda54a427
2521.3	2521	0.853211	9.16575	109	93	http://data.europa.eu/esco/occupation/b11e1742-5e28-4270-b081-b0193d85ee7d
2521.4	2521	0.864407	9.28602	59	51	http://data.europa.eu/esco/occupation/3d190639-90f8-4402-b1b3-a104a17e0d67
2521.5	2521	0.830189	8.91843	106	88	http://data.europa.eu/esco/occupation/1562c7a3-c7d9-419d-b9b6-db26610bcf84
2522.1	2522	0.64	6.8753	50	32	http://data.europa.eu/esco/occupation/9e2e6e1e-363b-4e1b-a673-7bc0f7343300
2522.1.1	2522	0.851064	9.14268	94	80	http://data.europa.eu/esco/occupation/81480b40-a318-47f3-9b2c-56b69ed67d95
2522.1.2	2522	0.869565	9.34143	92	80	http://data.europa.eu/esco/occupation/98c3d8f8-e3a8-49b7-9e58-236f25a6f6a0
2523.1	2523	0.4375	4.69991	48	21	http://data.europa.eu/esco/occupation/4543bf7b-8ffb-4ade-88b9-58da34366f04
2523.2	2523	0.584906	6.28344	53	31	http://data.europa.eu/esco/occupation/e0b544dd-b621-4126-a55e-054af25c6ea0
2523.3	2523	0.907216	9.74591	97	88	http://data.europa.eu/esco/occupation/cf2b03cd-feb7-4f47-90f6-ff1ed6016d3d
2529.1	2529	0.539683	5.79762	63	34	http://data.europa.eu/esco/occupation/276ba420-ef09-4a0e-b215-2c2e2f80ad28
2529.2	2529	0.8125	8.7284	48	39	http://data.europa.eu/esco/occupation/0c448a27-10ec-43ba-b880-d9938bade424
2529.3	2529	0.648649	6.9682	37	24	http://data.europa.eu/esco/occupation/1c5a896a-e010-4217-a29a-c44db26e25da
2529.4	2529	0.729167	7.83318	48	35	http://data.europa.eu/esco/occupation/76ef0a87-6afe-4560-b5d0-9a086abe45c5
2529.5	2529	0.405405	4.35513	37	15	http://data.europa.eu/esco/occupation/a99b38bc-6e71-4bef-b127-0f2b5e357815
2529.6	2529	0.648148	6.96283	54	35	http://data.europa.eu/esco/occupation/0464b062-cea6-4164-b10d-956c61956ae7
2529.7	2529	0.454545	4.88302	77	35	http://data.europa.eu/esco/occupation/0ce5a9f4-e00a-4bbe-b255-3c63407167a4
2529.8	2529	0.693548	7.45055	62	43	http://data.europa.eu/esco/occupation/7754d570-9519-48c2-b1c9-8e165f8bca0f
2529.9	2529	0.816092	8.76699	87	71	http://data.europa.eu/esco/occupation/812c217d-32b7-4f6a-9faf-993d3577ac7f
2611.1	2611	0.01	0.107426	100	1	http://data.europa.eu/esco/occupation/974d4eab-fbee-4c52-b16e-73bdd8c25b53
2611.1.1	2611	0.0153846	0.165272	65	1	http://data.europa.eu/esco/occupation/fdfce14e-992d-4ff4-9f9d-7a353c75654e
2611.1.2	2611	0	0	35	0	http://data.europa.eu/esco/occupation/acf462a3-9c34-46cb-952a-c612c38299f4
2612.1	2612	0	0	43	0	http://data.europa.eu/esco/occupation/07bd65d7-c13f-443a-bdf6-88903f3822be
2612.1.1	2612	0	0	32	0	http://data.europa.eu/esco/occupation/353c19d6-62d6-4dfc-85e9-f59d219d457c
2612.2	2612	0	0	26	0	http://data.europa.eu/esco/occupation/f634ce9b-68a5-4a8a-af4a-ed13fc0deba9
2619.1	2619	0.0625	0.671416	32	2	http://data.europa.eu/esco/occupation/2c9939ef-ebab-4111-8f27-605ae8782791
2619.10	2619	0.0487805	0.524032	41	2	http://data.europa.eu/esco/occupation/d21890a3-cbe9-49df-9a19-a4120d866548
2619.11	2619	0	0	24	0	http://data.europa.eu/esco/occupation/666846b2-01ce-43f6-8cb7-f3be09fac4a2
2619.12	2619	0.0612245	0.657713	49	3	http://data.europa.eu/esco/occupation/779d13be-60b4-48f3-a339-fe483be96c7f
2619.2	2619	0	0	27	0	http://data.europa.eu/esco/occupation/c6c48286-2037-47e3-a132-b745dce858e2
2619.3	2619	0	0	26	0	http://data.europa.eu/esco/occupation/76884a72-d8b8-4819-bd40-71d6420a9a42
2619.4	2619	0.238095	2.55777	42	10	http://data.europa.eu/esco/occupation/1619d7f3-7d95-407c-a20e-47745bfcde73
2619.5	2619	0.0434783	0.467072	23	1	http://data.europa.eu/esco/occupation/246dda29-70f6-408b-b205-aa17b2ffb168
2619.6	2619	0	0	32	0	http://data.europa.eu/esco/occupation/8801ef16-92a4-4889-8f80-9b78206c7ec0
2619.7	2619	0.0294118	0.31596	34	1	http://data.europa.eu/esco/occupation/31854d78-3615-43a4-aa3a-c597ecb20ceb
2619.8	2619	0.05	0.537132	20	1	http://data.europa.eu/esco/occupation/7b89d3e0-c6fb-4c95-bf0d-3b4acf05f9d6
2619.9	2619	0	0	43	0	http://data.europa.eu/esco/occupation/403be630-8d1e-43b7-9f07-098aca5bb689
2621.1	2621	0.291667	3.13327	24	7	http://data.europa.eu/esco/occupation/e3b08984-19fe-4d51-a1b0-990676fc7234
2621.2	2621	0.0740741	0.795752	27	2	http://data.europa.eu/esco/occupation/96be6ac3-5932-4bfc-933d-84b267d0d486
2621.3	2621	0.121212	1.30214	33	4	http://data.europa.eu/esco/occupation/7556c748-15b4-4e44-97d9-00d885d4cd7d
2621.4	2621	0.0588235	0.631921	34	2	http://data.europa.eu/esco/occupation/fb022de4-920a-4eb0-80f9-fbb8ecfc36b1
2621.5	2621	0	0	15	0	http://data.europa.eu/esco/occupation/b9b47087-6045-405d-b769-6a0c94e2eb84
2621.6	2621	0.0810811	0.871026	37	3	http://data.europa.eu/esco/occupation/691d30cc-6b2c-4025-89b4-3e719fe664c7
2621.7	2621	0.0606061	0.65107	33	2	http://data.europa.eu/esco/occupation/8f324afc-6ae8-48f5-af68-0fac08024fd1
2621.8	2621	0.0925926	0.99469	54	5	http://data.europa.eu/esco/occupation/a63733fa-f7ff-4733-8961-1ec4eeaab00b
2621.9	2621	0.217391	2.33536	23	5	http://data.europa.eu/esco/occupation/e7417f4f-7072-4b07-a71f-71f6fc7f5e5b
2622.1	2622	0.4	4.29706	25	10	http://data.europa.eu/esco/occupation/3765a20d-5160-4e8f-82f1-ad7872b9db24
2622.2	2622	0.12	1.28912	50	6	http://data.europa.eu/esco/occupation/60f7eb23-a7ea-4cbe-98a5-1248291f62d5
2631.1	2631	0	0	26	0	http://data.europa.eu/esco/occupation/394a4bdd-7032-4d87-89a2-9d937cebdd09
2631.2	2631	0.0441176	0.47394	68	3	http://data.europa.eu/esco/occupation/99492920-e5a5-4dba-9e5a-93193147198c
2631.2.1	2631	0.0416667	0.44761	24	1	http://data.europa.eu/esco/occupation/12ff7f9c-c5b5-4d4a-b585-c350dd1400eb
2631.2.2	2631	0.105263	1.13081	38	4	http://data.europa.eu/esco/occupation/56afc09a-75a0-49c7-a5cb-256df45d8f2d
2631.2.3	2631	0.0344828	0.370436	29	1	http://data.europa.eu/esco/occupation/9e1e8379-6377-4969-b141-0d2337218fc9
2631.2.4	2631	0.0540541	0.580684	37	2	http://data.europa.eu/esco/occupation/b3e459a2-0103-4182-8882-c255d474a7ff
2632.1	2632	0.047619	0.511555	63	3	http://data.europa.eu/esco/occupation/acf69cab-8629-45c8-ae10-c8fb15f474b6
2632.1.1	2632	0.0819672	0.880545	61	5	http://data.europa.eu/esco/occupation/6cd08cbe-7611-4d70-8886-6c59c0385442
2632.1.2	2632	0.0675676	0.725855	74	5	http://data.europa.eu/esco/occupation/19db5ad1-ffbf-41a0-8746-d3878f0d5dbd
2632.2	2632	0.0694444	0.746017	72	5	http://data.europa.eu/esco/occupation/203ea2ee-bbee-4aaf-83d7-2f2225f916e3
2632.3	2632	0.0428571	0.460399	70	3	http://data.europa.eu/esco/occupation/441a5b76-2f51-4704-9df7-3b8e715dd3ad
2632.4	2632	0.047619	0.511555	63	3	http://data.europa.eu/esco/occupation/0611f232-b30e-46c7-9c26-2d59b1448e79
2632.5	2632	0.130435	1.40122	69	9	http://data.europa.eu/esco/occupation/bac64fa2-dcd6-47bb-8e5c-04e04a86a199
2632.6	2632	0.0555556	0.596814	72	4	http://data.europa.eu/esco/occupation/11df8941-508c-4103-ad40-52cdf9430a59
2632.6.1	2632	0.0515464	0.553745	97	5	http://data.europa.eu/esco/occupation/3af4d6be-90b5-41f6-be06-3330dab3df73
2632.7	2632	0.0689655	0.740872	58	4	http://data.europa.eu/esco/occupation/9851c83c-5670-4da0-964a-1ef0e682e30b
2633.1	2633	0.0869565	0.934143	69	6	http://data.europa.eu/esco/occupation/0cd729a6-ed11-4338-ac4b-d4b924390128
2633.1.1	2633	0.190476	2.04622	21	4	http://data.europa.eu/esco/occupation/5f45a1ea-4d1b-43c3-b6a8-53b2276b3eb3
2633.2	2633	0.0350877	0.376935	57	2	http://data.europa.eu/esco/occupation/bfc92738-128b-44f5-92d4-51b10df17961
2633.3	2633	0.0441176	0.47394	68	3	http://data.europa.eu/esco/occupation/4f89b0d2-b666-4890-af01-25d1d60da1f3
2634.1	2634	0.0689655	0.740872	29	2	http://data.europa.eu/esco/occupation/7d9e2a65-758c-4cbd-b66d-3a595d3d63b1
2634.2	2634	0.0379747	0.407949	79	3	http://data.europa.eu/esco/occupation/52ded7d7-11df-42e3-b90a-d7f4b70fb4b9
2634.2.1	2634	0.0280374	0.301196	107	3	http://data.europa.eu/esco/occupation/c3c8c56c-b3ab-4425-a38a-abcace020d22
2634.2.2	2634	0.025	0.268566	40	1	http://data.europa.eu/esco/occupation/4f5bc9a5-e989-409b-bfb5-973b472163cd
2634.2.3	2634	0.0337079	0.362112	89	3	http://data.europa.eu/esco/occupation/976c7f50-7f9e-4347-bbb9-f0dc842046a3
2634.2.4	2634	0.0104167	0.111903	96	1	http://data.europa.eu/esco/occupation/af69484e-b43f-4685-b22d-f3418df45c4d
2635.1	2635	0.0113636	0.122076	88	1	http://data.europa.eu/esco/occupation/5727b567-993d-4d41-a13d-81a6af1a9a8e
2635.1.1	2635	0.0217391	0.233536	46	1	http://data.europa.eu/esco/occupation/f7f8c077-26ec-455f-8311-aeafbc24d9a5
2635.1.2	2635	0.0188679	0.202691	53	1	http://data.europa.eu/esco/occupation/5d758e75-a116-485a-b800-5db08ffd3ba1
2635.1.3	2635	0.0196078	0.21064	51	1	http://data.europa.eu/esco/occupation/83dc2d94-9e30-493a-bd93-6346e05fe146
2635.1.4	2635	0.0175439	0.188468	57	1	http://data.europa.eu/esco/occupation/9cda1c7c-ba07-4381-b831-1bb346ff865f
2635.1.5	2635	0.0192308	0.206589	52	1	http://data.europa.eu/esco/occupation/b9dd2ee7-5fea-46f8-b226-ddae9501f728
2635.2	2635	0.0175439	0.188468	57	1	http://data.europa.eu/esco/occupation/fa4a3b52-990c-44eb-a912-490f5d689400
2635.3	2635	0.0233463	0.250801	257	6	http://data.europa.eu/esco/occupation/4b05bef2-ded4-4b09-ab94-f4c6a555a775
2635.3.1	2635	0.0441176	0.47394	68	3	http://data.europa.eu/esco/occupation/4c40c1e8-0584-4a77-8ca3-ec82538f9488
2635.3.10	2635	0.03125	0.335708	96	3	http://data.europa.eu/esco/occupation/19f6634f-ec0c-4513-b0d9-d43f9ddeb82d
2635.3.11	2635	0.0588235	0.631921	68	4	http://data.europa.eu/esco/occupation/c60ede09-b67b-4173-8991-b9b694149488
2635.3.12	2635	0.047619	0.511555	63	3	http://data.europa.eu/esco/occupation/aff66ae0-d6e1-4de3-b6af-78647defd08c
2635.3.13	2635	0.0416667	0.44761	72	3	http://data.europa.eu/esco/occupation/95d0a616-a4a9-4f56-a8fb-4de43cdb4c82
2635.3.14	2635	0.0394737	0.424052	76	3	http://data.europa.eu/esco/occupation/3b2229b4-807c-482a-89ca-2d0a542be196
2635.3.15	2635	0.0416667	0.44761	72	3	http://data.europa.eu/esco/occupation/6a6ce738-b049-4521-b402-8e1f346c7eca
2635.3.16	2635	0.0375	0.402849	80	3	http://data.europa.eu/esco/occupation/738257d3-7e56-4745-9b2e-014e60d41d48
2635.3.17	2635	0.038961	0.418545	77	3	http://data.europa.eu/esco/occupation/a76a05bb-e04d-4be8-953e-1ffd691dd58d
2635.3.18	2635	0.0422535	0.453915	71	3	http://data.europa.eu/esco/occupation/a9a41b21-8dd4-476f-96c7-85733fa63d3b
2635.3.19	2635	0.0422535	0.453915	71	3	http://data.europa.eu/esco/occupation/98b261ec-def2-4871-b062-56cdd290c844
2635.3.2	2635	0.0447761	0.481014	67	3	http://data.europa.eu/esco/occupation/0d423a2e-6fb7-4704-8544-bd6c522b3c62
2635.3.20	2635	0.0416667	0.44761	72	3	http://data.europa.eu/esco/occupation/be6d7fd3-2e51-499f-a31d-8aa0bbd32f2a
2635.3.21	2635	0	0	29	0	http://data.europa.eu/esco/occupation/6a7212c9-40da-4346-a190-3896bdd9a925
2635.3.22	2635	0.04	0.429706	75	3	http://data.europa.eu/esco/occupation/dc69f2ed-ebe9-43da-bf9d-31aac874d4c2
2635.3.23	2635	0.047619	0.511555	63	3	http://data.europa.eu/esco/occupation/b73f4ce5-13fa-43a0-bbf6-01d7315849b8
2635.3.24	2635	0.0428571	0.460399	70	3	http://data.europa.eu/esco/occupation/d6bffef4-f09a-4711-9ecb-92ec04353b21
2635.3.25	2635	0.0375	0.402849	80	3	http://data.europa.eu/esco/occupation/90569478-805c-4d14-a1ba-e9c9c4ac2818
2635.3.26	2635	0.0405405	0.435513	74	3	http://data.europa.eu/esco/occupation/4bdc4e52-1c9c-4d80-898a-18522d905fee
2635.3.27	2635	0.0422535	0.453915	71	3	http://data.europa.eu/esco/occupation/b7507136-e71e-47e8-b873-e77d5cdf2922
2635.3.27.1	2635	0.0588235	0.631921	34	2	http://data.europa.eu/esco/occupation/094e04fd-3039-4615-850b-b232794f84f5
2635.3.3	2635	0.04	0.429706	75	3	http://data.europa.eu/esco/occupation/6a167ceb-f847-4ef0-af47-89454c53770b
2635.3.4	2635	0.0434783	0.467072	69	3	http://data.europa.eu/esco/occupation/85482504-c83d-4038-80d9-265198d18b48
2635.3.5	2635	0.0434783	0.467072	69	3	http://data.europa.eu/esco/occupation/ff2c1183-3fd7-40c7-8ddc-b20b100363c3
2635.3.6	2635	0.0375	0.402849	80	3	http://data.europa.eu/esco/occupation/ce53a1b2-2fec-4d04-9390-47fb3dd525f0
2635.3.7	2635	0.0405405	0.435513	74	3	http://data.europa.eu/esco/occupation/186ef31e-f26f-4320-a307-c5f95d6cb284
2635.3.8	2635	0.0394737	0.424052	76	3	http://data.europa.eu/esco/occupation/9aa2115d-83cb-4db1-af1d-b426c87c2393
2635.3.9	2635	0.0447761	0.481014	67	3	http://data.europa.eu/esco/occupation/7591db5b-ee01-4b6b-b626-ddaf892458d4
2636.1	2636	0	0	31	0	http://data.europa.eu/esco/occupation/a4dd6eae-ca75-456f-829d-333671a7c186
2636.2	2636	0	0	67	0	http://data.europa.eu/esco/occupation/ed256ed0-0432-4969-8544-3e5e01a517a9
2636.3	2636	0	0	32	0	http://data.europa.eu/esco/occupation/0f086907-96a6-4e88-bf00-a84295125a6a
2636.4	2636	0.0338983	0.364158	59	2	http://data.europa.eu/esco/occupation/6d421d34-baa1-44f9-9ea0-231d76e325fd
2641.1	2641	0.125	1.34283	32	4	http://data.europa.eu/esco/occupation/4bef1707-a251-427e-9d8b-96595ec38d45
2641.2	2641	0.0689655	0.740872	29	2	http://data.europa.eu/esco/occupation/572c51ef-531b-4331-8e66-b1641173e54e
2641.3	2641	0.0588235	0.631921	68	4	http://data.europa.eu/esco/occupation/f3d8bc61-f812-4106-afd2-a356e4c11fce
2641.4	2641	0.0645161	0.693074	31	2	http://data.europa.eu/esco/occupation/b06a1dde-e5a1-4219-9491-2bedd0282e4b
2641.4.1	2641	0.0434783	0.467072	23	1	http://data.europa.eu/esco/occupation/e55e1a62-eab4-4829-a71e-e0d294cacf6b
2641.4.2	2641	0.121212	1.30214	33	4	http://data.europa.eu/esco/occupation/ebe936e2-64e7-4777-94d6-42caa5a12409
2641.4.3	2641	0.12	1.28912	25	3	http://data.europa.eu/esco/occupation/5a91a8bc-eb18-4c7e-847d-96cbcce5a47a
2641.4.4	2641	0.511628	5.49624	43	22	http://data.europa.eu/esco/occupation/8cb59bc4-1f39-477e-beea-effed12d186c
2642.1	2642	0.119658	1.28545	117	14	http://data.europa.eu/esco/occupation/a47f82d3-4cf7-4abf-bb36-2c8cbad28234
2642.1.1	2642	0.365854	3.93024	41	15	http://data.europa.eu/esco/occupation/ac80b511-fd22-4edf-8570-e531704778bd
2642.1.10	2642	0.166667	1.79044	18	3	http://data.europa.eu/esco/occupation/26ca1895-2047-4c76-a678-831c85824f61
2642.1.11	2642	0.125	1.34283	48	6	http://data.europa.eu/esco/occupation/4cc98057-8ed5-4b45-855b-7a67bc2e5bae
2642.1.12	2642	0.216216	2.32273	37	8	http://data.europa.eu/esco/occupation/f8d14b95-6a36-4290-b226-2342e236406e
2642.1.13	2642	0.219512	2.35814	41	9	http://data.europa.eu/esco/occupation/26ce22fe-4018-4387-8e6b-c2555f5fc0ac
2642.1.14	2642	0.295455	3.17396	44	13	http://data.europa.eu/esco/occupation/72add02e-ae39-4dfb-8047-ced4c1a347f5
2642.1.15	2642	0.232143	2.49383	56	13	http://data.europa.eu/esco/occupation/eb7e42d0-9b3f-49ad-81f1-b9ee8491bf39
2642.1.16	2642	0.245283	2.63499	53	13	http://data.europa.eu/esco/occupation/70b5896f-988e-4084-9c19-2c82bd5cc9a5
2642.1.17	2642	0.425	4.56563	40	17	http://data.europa.eu/esco/occupation/51ec004e-aec8-4f89-b114-952bcc56b0b0
2642.1.2	2642	0.238095	2.55777	42	10	http://data.europa.eu/esco/occupation/b65530b8-0b50-49da-8e9e-331b161374a5
2642.1.3	2642	0.22807	2.45008	57	13	http://data.europa.eu/esco/occupation/db3da11f-67a0-415f-b785-81f33d3be810
2642.1.4	2642	0.116279	1.24915	43	5	http://data.europa.eu/esco/occupation/b866b3bb-3dbd-4b3d-9a53-9ec15f43ca2f
2642.1.5	2642	0.153846	1.65272	26	4	http://data.europa.eu/esco/occupation/8bd74371-1818-47d5-a253-d703c51c5f26
2642.1.6	2642	0.226415	2.4323	53	12	http://data.europa.eu/esco/occupation/d372b694-041a-4978-bd81-efbb763ee70d
2642.1.7	2642	0.0769231	0.826358	52	4	http://data.europa.eu/esco/occupation/fdd8eef7-d89c-419f-9166-0747f466a769
2642.1.8	2642	0.232558	2.49829	43	10	http://data.europa.eu/esco/occupation/cbdb80db-c760-4b68-b074-88c397650ef5
2642.1.9	2642	0.22807	2.45008	57	13	http://data.europa.eu/esco/occupation/d3570716-cc0d-4a61-b9a0-9b3081050e9d
2643.1	2643	0.047619	0.511555	21	1	http://data.europa.eu/esco/occupation/757da94f-d1f3-48ad-ac61-74e22bc18cca
2643.2	2643	0.0384615	0.413179	52	2	http://data.europa.eu/esco/occupation/23e692a9-a242-4d4f-988f-ed562f757864
2643.3	2643	0.0833333	0.895221	24	2	http://data.europa.eu/esco/occupation/49c3db8c-c586-42d1-9726-f65d8303c0b1
2643.4	2643	0.0869565	0.934143	69	6	http://data.europa.eu/esco/occupation/a9c7a04d-807a-41b5-b441-87c73c73c9c5
2643.4.1	2643	0.0322581	0.346537	31	1	http://data.europa.eu/esco/occupation/55d2eb3e-1e49-404a-b4bf-be4829694a59
2643.5	2643	0.0769231	0.826358	26	2	http://data.europa.eu/esco/occupation/9a2147aa-a72f-4f83-8653-c3f50d4e1e73
2643.6	2643	0.118644	1.27455	59	7	http://data.europa.eu/esco/occupation/1a07bd7d-2e1d-4930-a84a-1a442b8f2a44
2643.6.1	2643	0.08	0.859412	50	4	http://data.europa.eu/esco/occupation/da4589ce-7534-4cc1-9ce4-cabf9364b87c
2643.6.2	2643	0.25	2.68566	24	6	http://data.europa.eu/esco/occupation/ec2c0655-5ba0-4cc8-860a-977f73b37f34
2651.1	2651	0	0	31	0	http://data.europa.eu/esco/occupation/374d925a-107b-4c99-bc8b-75483441f062
2651.10	2651	0.1875	2.01425	32	6	http://data.europa.eu/esco/occupation/ae66ca51-e762-48b4-bd46-071dc87cb30d
2651.11	2651	0.1	1.07426	40	4	http://data.europa.eu/esco/occupation/7beefadd-ea05-4f59-bc4b-01075f27b937
2651.2	2651	0.1	1.07426	20	2	http://data.europa.eu/esco/occupation/09a40a9a-2b60-422c-abe4-96d829bc27df
2651.3	2651	0.275862	2.96349	29	8	http://data.europa.eu/esco/occupation/ecd0fad8-b099-4c47-93f6-dde9f6f6c5fc
2651.4	2651	0.0277778	0.298407	36	1	http://data.europa.eu/esco/occupation/ec0e64c9-6d9b-4a9f-a022-a418f3b381fe
2651.5	2651	0	0	31	0	http://data.europa.eu/esco/occupation/969f8af0-3c0d-403a-9c16-a6fb76c6b443
2651.6	2651	0.04	0.429706	25	1	http://data.europa.eu/esco/occupation/42ff9e52-1f56-427d-b772-b9328c39b98a
2651.7	2651	0	0	24	0	http://data.europa.eu/esco/occupation/b2f5ed56-c83f-40d0-b861-f5253cd3d1d9
2651.8	2651	0	0	24	0	http://data.europa.eu/esco/occupation/802a0e5d-5625-4166-a1f0-d13e2586df55
2651.9	2651	0	0	18	0	http://data.europa.eu/esco/occupation/94d94bd0-9ac3-4bd8-81c0-c3fdf551aa16
2652.1	2652	0.142857	1.53466	21	3	http://data.europa.eu/esco/occupation/7dc05fcc-b079-45ed-b5d4-74c75f99976c
2652.1.1	2652	0.0714286	0.767332	14	1	http://data.europa.eu/esco/occupation/45170a38-b3ae-4a96-90ff-eb45e55600b6
2652.2	2652	0.0571429	0.613866	35	2	http://data.europa.eu/esco/occupation/13d8b1be-d711-4bbc-a45e-cad605162f41
2652.3	2652	0.0491803	0.528327	61	3	http://data.europa.eu/esco/occupation/f6803a58-91d9-4251-9a07-09fc387cec16
2652.3.1	2652	0	0	43	0	http://data.europa.eu/esco/occupation/0e216d47-fc12-43e9-8953-ad8ba11f4b96
2652.3.1.1	2652	0.0357143	0.383666	28	1	http://data.europa.eu/esco/occupation/cf7b89d0-1cf9-4567-a8bf-9d6905a2b31b
2652.3.2	2652	0.0238095	0.255777	42	1	http://data.europa.eu/esco/occupation/6581aa0d-c807-4091-84cc-bc041f962ab1
2652.4	2652	0.030303	0.325535	33	1	http://data.europa.eu/esco/occupation/d23fbcdc-d5e9-4724-a83f-99a0cfa8adb0
2652.5	2652	0.0571429	0.613866	35	2	http://data.europa.eu/esco/occupation/ce8145f5-d7ea-40ea-b12e-ef168f11184a
2653.1	2653	0.0344828	0.370436	29	1	http://data.europa.eu/esco/occupation/189a337d-f6fb-44e2-9e7a-bc27b7b76e0e
2653.1.1	2653	0.047619	0.511555	21	1	http://data.europa.eu/esco/occupation/c737f094-7921-4d57-b883-6442343a5fd8
2653.1.2	2653	0.0322581	0.346537	31	1	http://data.europa.eu/esco/occupation/06ac0f53-431e-4bc6-acb8-2f5da041b5d3
2653.2	2653	0.0263158	0.282701	38	1	http://data.europa.eu/esco/occupation/07b91f36-8272-493a-8e1c-5625e77efe68
2654.1	2654	0.0506329	0.543932	79	4	http://data.europa.eu/esco/occupation/cb93fd23-1f51-4495-867a-936c1967066b
2654.1.1	2654	0.341463	3.66822	41	14	http://data.europa.eu/esco/occupation/30b25ee4-da97-4167-8592-460217f6bdcc
2654.1.2	2654	0.04	0.429706	25	1	http://data.europa.eu/esco/occupation/4f2f2539-3e38-4393-9dac-a9a48af7cd32
2654.1.3	2654	0.189189	2.03239	37	7	http://data.europa.eu/esco/occupation/6ba25e0f-7fb8-4879-a1f9-d4f8945966be
2654.1.4	2654	0.0526316	0.565403	38	2	http://data.europa.eu/esco/occupation/2f372afe-d513-4357-abe1-e5e0b5cf9ae5
2654.1.5	2654	0.0571429	0.613866	35	2	http://data.europa.eu/esco/occupation/4d4b243f-6c3b-48c3-a564-2e7f2d592a3c
2654.1.6	2654	0	0	17	0	http://data.europa.eu/esco/occupation/8a451ae2-3c31-4f35-90af-6275b1b02f93
2654.1.7	2654	0	0	8	0	http://data.europa.eu/esco/occupation/00030d09-2b3a-4efd-87cc-c4ea39d27c34
2654.1.8	2654	0.128205	1.37726	39	5	http://data.europa.eu/esco/occupation/1a7fb683-6544-4442-b54c-ec72ef468ff0
2654.2	2654	0	0	19	0	http://data.europa.eu/esco/occupation/56bff5e1-3c76-4f45-b50e-e3a59bf1053e
2654.3	2654	0.0188679	0.202691	53	1	http://data.europa.eu/esco/occupation/52b9e8dc-de6c-41dd-b29a-e1291c273f6f
2654.3.1	2654	0.111111	1.19363	36	4	http://data.europa.eu/esco/occupation/5ff7a990-a306-40c2-9224-b2bf7f15b2f9
2654.3.2	2654	0.0512821	0.550905	39	2	http://data.europa.eu/esco/occupation/3b6bea7d-36f4-44fb-ac73-d1cc8a198dcb
2654.4	2654	0.16129	1.73269	31	5	http://data.europa.eu/esco/occupation/ce7d3362-5383-47d1-b66f-57b021c3d862
2654.5	2654	0.346939	3.72704	49	17	http://data.europa.eu/esco/occupation/ac734172-ae9a-41ab-80a0-a7b33694e027
2655.1	2655	0.0178571	0.191833	56	1	http://data.europa.eu/esco/occupation/26171f39-e85a-448f-bd28-a73a5a99927f
2655.1.1	2655	0.0666667	0.716177	30	2	http://data.europa.eu/esco/occupation/e89e330c-daa3-48f0-b34e-04e3344ea8dc
2656.1	2656	0.147059	1.5798	34	5	http://data.europa.eu/esco/occupation/0dce2f9b-eda5-4dc4-ba74-36eeed8c9a44
2656.2	2656	0.108108	1.16137	37	4	http://data.europa.eu/esco/occupation/83e45d86-1bce-45c5-ba8b-097738f9f28b
2656.3	2656	0.075	0.805699	40	3	http://data.europa.eu/esco/occupation/09a9a956-db70-436f-8398-d85a17f6cdfe
2659.1	2659	0	0	34	0	http://data.europa.eu/esco/occupation/4efdf62f-a1d9-450e-aebc-2d6a6110f05d
2659.2	2659	0	0	42	0	http://data.europa.eu/esco/occupation/a655aff1-e5e9-4c64-bc85-b902568a3dfb
2659.2.1	2659	0	0	39	0	http://data.europa.eu/esco/occupation/22799921-76a1-44c4-a7c3-c6a548e8ad85
2659.2.2	2659	0.111111	1.19363	27	3	http://data.europa.eu/esco/occupation/1d4a4baf-4073-43bd-ac72-ff7d443273ff
2659.2.3	2659	0	0	33	0	http://data.europa.eu/esco/occupation/2800e788-57b4-49f7-9c00-6c35e12cfb8e
2659.2.4	2659	0	0	23	0	http://data.europa.eu/esco/occupation/bd2c868c-371b-4958-83b4-012c52bc7faf
2659.2.5	2659	0	0	39	0	http://data.europa.eu/esco/occupation/61e278a3-2c27-4c18-a827-11e2326b33ae
2659.2.6	2659	0	0	32	0	http://data.europa.eu/esco/occupation/76deb33d-f9bc-4ca2-a5cc-49c8f5a17f38
2659.3	2659	0	0	31	0	http://data.europa.eu/esco/occupation/080bce18-066b-4431-90ed-e07608f73fe0
2659.4	2659	0.15625	1.67854	32	5	http://data.europa.eu/esco/occupation/8cc90646-fc23-445f-a95f-e28e6b5d5a05
3111.1	3111	0.0677966	0.728315	59	4	http://data.europa.eu/esco/occupation/87775d69-ae88-449e-ad71-6f9875711816
3111.1.1	3111	0.0666667	0.716177	45	3	http://data.europa.eu/esco/occupation/8a87e8b3-aecf-48a7-9837-4e022c3b9bb9
3111.10	3111	0.0232558	0.249829	43	1	http://data.europa.eu/esco/occupation/774ad663-2124-4ac2-a287-5fb2e478906e
3111.11	3111	0.129032	1.38615	31	4	http://data.europa.eu/esco/occupation/a9bcc9e0-5be7-47a0-818b-acad10fe90d9
3111.12	3111	0	0	35	0	http://data.europa.eu/esco/occupation/184e59d7-5646-4fe4-9059-46867ff09574
3111.13	3111	0.205128	2.20362	39	8	http://data.europa.eu/esco/occupation/b176e5d7-1f94-495c-907f-80a7f61aed59
3111.14	3111	0.0285714	0.306933	35	1	http://data.europa.eu/esco/occupation/84cb6e91-ce11-409e-9306-23c9698631af
3111.2	3111	0.075	0.805699	40	3	http://data.europa.eu/esco/occupation/e8461d2e-3d75-477c-93a2-ea8d342bb55b
3111.2.1	3111	0.115385	1.23954	26	3	http://data.europa.eu/esco/occupation/febd4100-9a9b-46a0-b964-8623d79d0f32
3111.2.2	3111	0.1	1.07426	40	4	http://data.europa.eu/esco/occupation/7af81505-6681-49b5-b65e-401884a71f1f
3111.3	3111	0.0144928	0.155691	69	1	http://data.europa.eu/esco/occupation/33fe4c90-c4fd-4860-bdc5-24fcab16f45a
3111.4	3111	0.178571	1.91833	56	10	http://data.europa.eu/esco/occupation/fb3f5f35-e6f7-4168-aef2-e4dfb7f2a3ee
3111.5	3111	0.177778	1.9098	45	8	http://data.europa.eu/esco/occupation/668943cc-c454-4a1b-a296-2fcb524a6222
3111.6	3111	0.0625	0.671416	32	2	http://data.europa.eu/esco/occupation/4b8dced3-ac9e-445d-8787-e07daf52e295
3111.7	3111	0.107143	1.151	28	3	http://data.europa.eu/esco/occupation/eb00745b-9abb-4bd8-8291-aade48af029d
3111.8	3111	0.171429	1.8416	35	6	http://data.europa.eu/esco/occupation/0d7ae791-653e-4297-9f61-8bad87f61d57
3111.9	3111	0.1	1.07426	30	3	http://data.europa.eu/esco/occupation/e6a3ce2e-c0f2-47a7-937a-61ae9abfe1fa
3112.1	3112	0.0645161	0.693074	62	4	http://data.europa.eu/esco/occupation/0f5cc4eb-925d-4b99-be6d-b0964a253a9a
3112.1.1	3112	0	0	28	0	http://data.europa.eu/esco/occupation/6293a718-3fcd-433f-a010-0899821a51b7
3112.1.10	3112	0.025641	0.275453	39	1	http://data.europa.eu/esco/occupation/755c5c5f-2ee3-4487-94db-30ec2ba2e883
3112.1.11	3112	0	0	34	0	http://data.europa.eu/esco/occupation/c9a5f7c5-0f8b-4252-9729-5f19c105ef81
3112.1.12	3112	0.097561	1.04806	41	4	http://data.europa.eu/esco/occupation/40260ee8-c94a-4dc8-a562-f9fbc2fe13b1
3112.1.13	3112	0.0384615	0.413179	26	1	http://data.europa.eu/esco/occupation/13331bd9-0599-47c0-9812-29650c218de3
3112.1.2	3112	0	0	34	0	http://data.europa.eu/esco/occupation/f0e479d9-7afd-40b1-b60f-b68c400c15fb
3112.1.3	3112	0.037037	0.397876	27	1	http://data.europa.eu/esco/occupation/f0978ec0-ae7d-4c4a-8f80-3fd200edddac
3112.1.4	3112	0.030303	0.325535	33	1	http://data.europa.eu/esco/occupation/326027fc-5408-47cd-9b32-fbe770dbbe80
3112.1.5	3112	0	0	22	0	http://data.europa.eu/esco/occupation/c7f5cab7-7cfb-47d7-890c-6b9c00a9eaaf
3112.1.5.1	3112	0	0	44	0	http://data.europa.eu/esco/occupation/09e070ce-0afe-40bb-be90-530e5d42cdbd
3112.1.6	3112	0	0	28	0	http://data.europa.eu/esco/occupation/c302791c-6864-4ec5-9a6c-2fca38764f0e
3112.1.7	3112	0	0	26	0	http://data.europa.eu/esco/occupation/4c9ca706-3973-4926-854d-44011662ca83
3112.1.8	3112	0.0333333	0.358088	30	1	http://data.europa.eu/esco/occupation/adf9257e-78cb-467d-b259-59ed65bd7aed
3112.1.9	3112	0.0606061	0.65107	33	2	http://data.europa.eu/esco/occupation/8ae1e637-840b-4be0-a5df-8653375d8949
3112.10	3112	0.2	2.14853	45	9	http://data.europa.eu/esco/occupation/624986f9-21ef-4cdf-8cf6-8407a337ec2f
3112.2	3112	0.0384615	0.413179	26	1	http://data.europa.eu/esco/occupation/6d1e2801-3ab0-4d74-ac27-918339e8db64
3112.3	3112	0	0	31	0	http://data.europa.eu/esco/occupation/3f54ceba-3c4e-4ba1-8ddb-9e49a881a60a
3112.4	3112	0.0512821	0.550905	39	2	http://data.europa.eu/esco/occupation/41d609a1-62df-4cec-ac71-6434e545a729
3112.5	3112	0	0	24	0	http://data.europa.eu/esco/occupation/cbde1a3a-406d-4d17-b30b-03981925035d
3112.6	3112	0	0	16	0	http://data.europa.eu/esco/occupation/23a61ff1-c954-4867-b982-a018b535f98b
3112.7	3112	0	0	53	0	http://data.europa.eu/esco/occupation/de74eb4e-c95e-425a-9b3a-7be805ec0321
3112.8	3112	0.0909091	0.976604	22	2	http://data.europa.eu/esco/occupation/9581c837-fee7-4068-9618-1116fd93d723
3112.9	3112	0.0322581	0.346537	31	1	http://data.europa.eu/esco/occupation/511c8e9f-b19e-4ae8-9959-c047e7410441
3113.1	3113	0.0597015	0.641352	67	4	http://data.europa.eu/esco/occupation/9aa2a36f-296e-45fe-9798-b7839e0ed389
3113.1.1	3113	0.025	0.268566	40	1	http://data.europa.eu/esco/occupation/c332af81-4481-4494-9786-aea1f5c5ffcf
3113.1.2	3113	0.223404	2.39995	94	21	http://data.europa.eu/esco/occupation/51c7015c-dc81-4fcb-b15f-619a4656a9fe
3113.2	3113	0.22093	2.37338	86	19	http://data.europa.eu/esco/occupation/7ef064b1-aab8-4818-a468-8f17acbfd995
3114.1	3114	0.25	2.68566	88	22	http://data.europa.eu/esco/occupation/27811419-407f-4868-a388-2f7df7aafd91
3114.1.1	3114	0.0277778	0.298407	36	1	http://data.europa.eu/esco/occupation/b5e21e2b-ab0c-4c8d-8277-d98be4ad79c4
3114.1.10	3114	0.1875	2.01425	48	9	http://data.europa.eu/esco/occupation/631e504f-0db4-4e03-bf90-3f00d550170f
3114.1.2	3114	0.686747	7.37748	83	57	http://data.europa.eu/esco/occupation/38a7f453-a7f0-45d2-a74d-5b92506e4a21
3114.1.3	3114	0.155556	1.67108	45	7	http://data.europa.eu/esco/occupation/becbe3ca-e000-40c0-9f67-5c4035b930ea
3114.1.4	3114	0.153846	1.65272	78	12	http://data.europa.eu/esco/occupation/2bb8adee-2b84-4d7b-84f9-0620bc09ada8
3114.1.5	3114	0.1125	1.20855	80	9	http://data.europa.eu/esco/occupation/30641348-f9f2-4fe5-ab8c-fe6ff9931a54
3114.1.6	3114	0.183673	1.97314	49	9	http://data.europa.eu/esco/occupation/0ea36a48-a27d-4515-b61f-3cab395cf60f
3114.1.7	3114	0.16	1.71882	25	4	http://data.europa.eu/esco/occupation/2168e49d-e58a-43ec-a15e-8e173939b255
3114.1.8	3114	0.15	1.6114	40	6	http://data.europa.eu/esco/occupation/26e1add0-da3f-4ed6-aa91-791cb550146f
3114.1.9	3114	0.15	1.6114	60	9	http://data.europa.eu/esco/occupation/dcfeb6e4-f39d-49fb-96cd-23292fb3e037
3115.1	3115	0.157895	1.69621	38	6	http://data.europa.eu/esco/occupation/b31e404e-9af6-457d-a58a-208f612eeba3
3115.1.1	3115	0.14	1.50397	50	7	http://data.europa.eu/esco/occupation/05a55bb3-68d6-4ff0-83fd-46a68a45a598
3115.1.10	3115	0.194444	2.08885	36	7	http://data.europa.eu/esco/occupation/b9296f1a-a68b-4ac7-9904-f2cf1374fbaf
3115.1.11	3115	0.209677	2.25249	62	13	http://data.europa.eu/esco/occupation/edf2e989-d7c5-496e-b365-81fc5cb9eb39
3115.1.12	3115	0.0277778	0.298407	36	1	http://data.europa.eu/esco/occupation/8b490c1a-2f8c-4693-bcfa-ecfc88838a8e
3115.1.13	3115	0.0277778	0.298407	36	1	http://data.europa.eu/esco/occupation/b50ae5f6-3f67-4cc7-92bb-6cec7214bfc4
3115.1.14	3115	0.104167	1.11903	48	5	http://data.europa.eu/esco/occupation/d2af4f6b-c990-4d8e-bb17-befca23a307a
3115.1.15	3115	0.148148	1.5915	27	4	http://data.europa.eu/esco/occupation/3046f16d-1f7d-408f-b9a5-155410fbd2ea
3115.1.16	3115	0.189189	2.03239	37	7	http://data.europa.eu/esco/occupation/11833a96-fc27-4b03-a53d-892ac891a2bb
3115.1.17	3115	0.05	0.537132	60	3	http://data.europa.eu/esco/occupation/8234eee9-1647-460d-8d62-7fe02cb884b0
3115.1.18	3115	0.166667	1.79044	42	7	http://data.europa.eu/esco/occupation/0f2c04f1-9001-4a77-884f-1ea16949f6f6
3115.1.19	3115	0.027027	0.290342	37	1	http://data.europa.eu/esco/occupation/84219dd7-eb68-426e-9ec3-431eceb61c96
3115.1.2	3115	0.025641	0.275453	39	1	http://data.europa.eu/esco/occupation/ef9c2914-2f3d-464c-ae0a-d02b403dc7e9
3115.1.20	3115	0.030303	0.325535	33	1	http://data.europa.eu/esco/occupation/80a648c5-ecb7-40e6-a4d4-7680291ffa74
3115.1.21	3115	0.0384615	0.413179	26	1	http://data.europa.eu/esco/occupation/42e9d1c5-76f1-41ef-996e-38d5ac711a31
3115.1.22	3115	0.027027	0.290342	37	1	http://data.europa.eu/esco/occupation/da6220cb-21ee-4076-8796-1e922b44c394
3115.1.23	3115	0.0285714	0.306933	35	1	http://data.europa.eu/esco/occupation/e58eadca-e512-4167-96f1-fff980f117e3
3115.1.24	3115	0.0769231	0.826358	52	4	http://data.europa.eu/esco/occupation/f7ddb68a-beba-4aa9-b5cb-d174d70ea724
3115.1.3	3115	0.0294118	0.31596	34	1	http://data.europa.eu/esco/occupation/b343dd0c-8a83-4e13-a79c-0ac52f526c64
3115.1.4	3115	0.12987	1.39515	77	10	http://data.europa.eu/esco/occupation/444c9aa9-578d-4a9a-9949-99ef1bacb20e
3115.1.5	3115	0	0	38	0	http://data.europa.eu/esco/occupation/3ce9c89d-6f1a-48b5-942d-386e46e2fd06
3115.1.6	3115	0.075	0.805699	40	3	http://data.europa.eu/esco/occupation/a9b20949-897b-481f-8642-d1f69263baff
3115.1.7	3115	0.231707	2.48915	82	19	http://data.europa.eu/esco/occupation/04849c5c-9236-4a75-aabb-11c6d03e459c
3115.1.8	3115	0.1	1.07426	50	5	http://data.europa.eu/esco/occupation/cd92596c-bd96-4126-8b67-7bf6ed2ca8fb
3115.1.9	3115	0.0526316	0.565403	76	4	http://data.europa.eu/esco/occupation/384ed128-e86e-4dd8-96ff-b6e6657cb027
3116.1	3116	0.0588235	0.631921	51	3	http://data.europa.eu/esco/occupation/35bc3847-58ad-46f5-8921-e58acc2762a6
3116.1.1	3116	0	0	17	0	http://data.europa.eu/esco/occupation/00634fc4-802a-461b-8af0-499273756f99
3116.1.2	3116	0.0714286	0.767332	42	3	http://data.europa.eu/esco/occupation/dacaa18b-93f6-48b4-b4f2-cb33e21804e7
3116.1.3	3116	0.0882353	0.947881	34	3	http://data.europa.eu/esco/occupation/657eeac9-5bb9-449d-a353-aa7d5f47e2b5
3116.1.4	3116	0.0377358	0.405383	53	2	http://data.europa.eu/esco/occupation/c95121e9-e9f7-40a9-adcb-6fda1e82bbd2
3117.1	3117	0.05	0.537132	20	1	http://data.europa.eu/esco/occupation/fad4abdf-fe1b-4751-8253-aef40b49afe0
3117.2	3117	0.0625	0.671416	16	1	http://data.europa.eu/esco/occupation/e9665bdf-2989-4dc5-9aa9-7b791e489779
3117.3	3117	0.151515	1.62767	33	5	http://data.europa.eu/esco/occupation/06351e17-67c4-44bc-adf7-64b73f92c3b5
3117.4	3117	0	0	19	0	http://data.europa.eu/esco/occupation/f83f19ca-b816-484a-b8be-92b7785121ea
3117.5	3117	0.0666667	0.716177	15	1	http://data.europa.eu/esco/occupation/9ce12690-c3bf-4135-b7a5-b666bb8c68f5
3118.1	3118	0.135135	1.45171	37	5	http://data.europa.eu/esco/occupation/4cf7be91-fed9-47a7-9ca9-e74c7eb6becb
3118.2	3118	0.181818	1.95321	22	4	http://data.europa.eu/esco/occupation/849a656c-8559-4471-91ed-442c42b0b641
3118.3	3118	0.109589	1.17728	146	16	http://data.europa.eu/esco/occupation/a4869ae9-2dfe-48cc-bd97-f803880f3407
3118.3.1	3118	0.25	2.68566	40	10	http://data.europa.eu/esco/occupation/1c9937fe-5eaa-4f7e-ba31-77e6e7db022c
3118.3.10	3118	0.323529	3.47556	68	22	http://data.europa.eu/esco/occupation/2ac509e8-2850-42c3-b11d-d24077a7921b
3118.3.11	3118	0.178571	1.91833	28	5	http://data.europa.eu/esco/occupation/38240cc5-d1d9-4de9-9480-29c51da291eb
3118.3.12	3118	0.166667	1.79044	30	5	http://data.europa.eu/esco/occupation/c52129d9-4656-4ce8-ba13-8a72a51d5400
3118.3.13	3118	0.3125	3.35708	32	10	http://data.europa.eu/esco/occupation/3f73120d-cece-4848-9fb4-61fdbaa7eba5
3118.3.2	3118	0.181818	1.95321	44	8	http://data.europa.eu/esco/occupation/364cb5ca-3002-425f-b815-aefa513df78a
3118.3.3	3118	0.285714	3.06933	35	10	http://data.europa.eu/esco/occupation/341b405b-12cd-4ece-9b4b-cbfae3551ea3
3118.3.4	3118	0.219512	2.35814	41	9	http://data.europa.eu/esco/occupation/30aef4c6-49ca-4464-bf82-78ed88b3eb9b
3118.3.5	3118	0.588235	6.31921	85	50	http://data.europa.eu/esco/occupation/62979364-6fac-41f2-87ca-202bca19a6ab
3118.3.6	3118	0.121951	1.31008	41	5	http://data.europa.eu/esco/occupation/2515bd46-ccd4-4561-97d1-b9544608a76e
3118.3.7	3118	0.288136	3.09534	59	17	http://data.europa.eu/esco/occupation/1e2aaeff-5bf1-4649-9f09-9ebbd5cc3501
3118.3.8	3118	0.142857	1.53466	42	6	http://data.europa.eu/esco/occupation/d849fd2a-5210-434b-a50b-2d92de3a4bac
3118.3.9	3118	0.170213	1.82854	47	8	http://data.europa.eu/esco/occupation/defbf906-e823-44b4-872f-99406c51022b
3118.4	3118	0.266667	2.86471	30	8	http://data.europa.eu/esco/occupation/91e35fd9-ac59-48ef-8416-c06a201b2da8
3119.1	3119	0	0	34	0	http://data.europa.eu/esco/occupation/822bbc2d-bc6a-4fb5-afb8-89170120c6d8
3119.10	3119	0	0	27	0	http://data.europa.eu/esco/occupation/418f3a43-a6b2-4101-aaa0-832fe7d82885
3119.11	3119	0.0769231	0.826358	65	5	http://data.europa.eu/esco/occupation/1a165cb5-99ff-4a4e-9e08-97a0fb7ed6f8
3119.12	3119	0.152542	1.63871	59	9	http://data.europa.eu/esco/occupation/250d6493-68ab-4d69-ba67-c10293a20f49
3119.13	3119	0.0344828	0.370436	29	1	http://data.europa.eu/esco/occupation/8b828b9f-e41a-48d1-9d35-2c4378279a79
3119.14	3119	0.181818	1.95321	33	6	http://data.europa.eu/esco/occupation/53be4843-8f31-4645-b25c-9a5bbb04f6b6
3119.15	3119	0.181818	1.95321	33	6	http://data.europa.eu/esco/occupation/42381741-f3a7-4b26-b35c-da6fad9f1cfd
3119.16	3119	0.0952381	1.02311	42	4	http://data.europa.eu/esco/occupation/998a0bf4-b1be-42ab-aee5-0096c9be3319
3119.16.1	3119	0.125	1.34283	16	2	http://data.europa.eu/esco/occupation/ed976196-3d5d-4121-9367-e1022af603fa
3119.16.2	3119	0.136364	1.46491	22	3	http://data.europa.eu/esco/occupation/8a0c1556-f616-4d41-a03c-8a093a644807
3119.16.3	3119	0.25	2.68566	12	3	http://data.europa.eu/esco/occupation/45f8504d-24ac-4bcd-8692-a93acc74204c
3119.16.4	3119	0.1875	2.01425	16	3	http://data.europa.eu/esco/occupation/7bf11599-d0bb-4789-9886-55c87f5da449
3119.16.5	3119	0	0	18	0	http://data.europa.eu/esco/occupation/16bc69b8-5abc-49e4-a860-befb734d54d3
3119.16.6	3119	0	0	24	0	http://data.europa.eu/esco/occupation/0663da10-e42c-41e8-992c-07d00ac97bea
3119.17	3119	0	0	36	0	http://data.europa.eu/esco/occupation/3c0c688b-f7ca-40dc-8222-ab011d4e2449
3119.18	3119	0	0	32	0	http://data.europa.eu/esco/occupation/745c8bb3-b50b-4380-9377-1b68a6576986
3119.19	3119	0.0227273	0.244151	44	1	http://data.europa.eu/esco/occupation/3288a2fe-4934-47c8-ad0b-11b16c9cd461
3119.2	3119	0.272727	2.92981	55	15	http://data.europa.eu/esco/occupation/5791a961-4717-4230-a245-a4082a675f04
3119.2.1	3119	0.213115	2.28942	61	13	http://data.europa.eu/esco/occupation/7833d5cd-873d-4fdd-b2f8-9762d68494a7
3119.3	3119	0.0869565	0.934143	23	2	http://data.europa.eu/esco/occupation/c8ee6499-7613-4c02-9edf-2a0edcf47705
3119.4	3119	0.0666667	0.716177	30	2	http://data.europa.eu/esco/occupation/08f5481e-9233-4ef2-9e4b-945224879ce5
3119.5	3119	0.0277778	0.298407	72	2	http://data.europa.eu/esco/occupation/afee6a28-f654-4ac7-a665-f758616bc689
3119.6	3119	0.236842	2.54431	38	9	http://data.europa.eu/esco/occupation/1209b85e-80f1-490f-a7e1-6ad220bb956d
3119.7	3119	0.0652174	0.700608	46	3	http://data.europa.eu/esco/occupation/59dae100-fdfe-44bd-8bd8-a0d3cd813ce4
3119.8	3119	0.181818	1.95321	33	6	http://data.europa.eu/esco/occupation/bcc21c63-7eee-4520-8fa7-43eefd389668
3119.9	3119	0.136364	1.46491	22	3	http://data.europa.eu/esco/occupation/a645b7e5-dfa8-4cce-938f-2d6395a6b51d
3121.1	3121	0.0769231	0.826358	26	2	http://data.europa.eu/esco/occupation/5c14982e-375d-47c5-9ea1-e9bcf3884643
3121.1.1	3121	0	0	20	0	http://data.europa.eu/esco/occupation/23993e79-a0a0-4155-9f62-68e14ee65dab
3122.1	3122	0.0192308	0.206589	52	1	http://data.europa.eu/esco/occupation/952c766a-db5c-42b2-809d-d14cbb02cdb6
3122.2	3122	0.0208333	0.223805	48	1	http://data.europa.eu/esco/occupation/623958d6-775c-4586-b928-86582d9d1b69
3122.3	3122	0.0441176	0.47394	68	3	http://data.europa.eu/esco/occupation/b12b14fd-5b74-40c6-afd9-dd35b34e27ed
3122.3.1	3122	0.170732	1.83411	41	7	http://data.europa.eu/esco/occupation/96e139de-0756-45ad-b512-f7c2109a72b1
3122.3.2	3122	0.0512821	0.550905	39	2	http://data.europa.eu/esco/occupation/040f62f5-d570-4d3f-b732-c8ea4afc2738
3122.3.3	3122	0.0714286	0.767332	28	2	http://data.europa.eu/esco/occupation/95d69048-3a4b-4cce-a155-584aaecfe403
3122.3.4	3122	0	0	36	0	http://data.europa.eu/esco/occupation/37f7677a-97d1-420b-a8b0-09339472121f
3122.3.5	3122	0.175	1.87996	40	7	http://data.europa.eu/esco/occupation/e2c38c87-2bcf-492a-a78e-3be9480481cc
3122.3.6	3122	0.15	1.6114	40	6	http://data.europa.eu/esco/occupation/dc54d531-70b5-4301-bc75-da76c2dfac1a
3122.3.7	3122	0.181818	1.95321	55	10	http://data.europa.eu/esco/occupation/202e1870-77d7-4efa-bf2c-7a032af30b7e
3122.3.8	3122	0.0243902	0.262016	41	1	http://data.europa.eu/esco/occupation/e34b93ec-5e11-4858-ba1e-e245c4c39cec
3122.4	3122	0.0246914	0.265251	81	2	http://data.europa.eu/esco/occupation/40517ed4-2769-4283-a15b-4b0d939bd2d3
3122.4.1	3122	0.02	0.214853	50	1	http://data.europa.eu/esco/occupation/c7ee21d5-9a13-4cf8-a3b9-292eefd37f7a
3122.4.10	3122	0.0222222	0.238726	45	1	http://data.europa.eu/esco/occupation/7db415ec-0437-4a5e-95ea-622ea9f13dd0
3122.4.11	3122	0.0196078	0.21064	51	1	http://data.europa.eu/esco/occupation/432cd69f-6323-4147-94f2-342de3cb0a65
3122.4.12	3122	0.0263158	0.282701	38	1	http://data.europa.eu/esco/occupation/6ebe4e2e-7deb-4923-8b47-ca6fc03fa13a
3122.4.13	3122	0.03125	0.335708	32	1	http://data.europa.eu/esco/occupation/4568a282-3904-4dfc-a6ec-e847b3ca90e8
3122.4.14	3122	0.0277778	0.298407	36	1	http://data.europa.eu/esco/occupation/16bf6d6f-64ec-4f80-9070-f81a7b179d53
3122.4.15	3122	0.172414	1.85218	58	10	http://data.europa.eu/esco/occupation/4b536ea7-ebac-4f75-8356-94eb639f1ecc
3122.4.16	3122	0.0227273	0.244151	44	1	http://data.europa.eu/esco/occupation/bdfd018a-aae1-407e-a88c-471e50b0695d
3122.4.2	3122	0.0277778	0.298407	36	1	http://data.europa.eu/esco/occupation/f5aa06b0-745e-4eb1-b050-3e15d11e5eb5
3122.4.3	3122	0.0434783	0.467072	46	2	http://data.europa.eu/esco/occupation/5baffa9d-1607-4665-be94-662bad26b9ff
3122.4.4	3122	0.02	0.214853	50	1	http://data.europa.eu/esco/occupation/aeae4491-91b2-4029-9648-364e0bc4ecff
3122.4.5	3122	0.0188679	0.202691	53	1	http://data.europa.eu/esco/occupation/83191970-020d-4350-b2e0-be971533d286
3122.4.6	3122	0.0576923	0.619768	52	3	http://data.europa.eu/esco/occupation/a659968d-0804-4357-bc60-735e4d41e65c
3122.4.7	3122	0.0638298	0.685701	47	3	http://data.europa.eu/esco/occupation/0e68f523-3206-4896-b725-44150dd22057
3122.4.8	3122	0.0555556	0.596814	36	2	http://data.europa.eu/esco/occupation/2cec9e4a-5a37-4cb1-a8b7-2e8d94766417
3122.4.9	3122	0.0882353	0.947881	34	3	http://data.europa.eu/esco/occupation/c4046ba8-cfe0-4748-beac-22e865962d75
3122.5	3122	0	0	30	0	http://data.europa.eu/esco/occupation/139fba7b-6c1f-40ee-8acf-78f97e57c905
3123.1	3123	0	0	43	0	http://data.europa.eu/esco/occupation/0dd7e6cd-2e5a-4fae-9ce0-6a3622d4019f
3123.1.1	3123	0	0	54	0	http://data.europa.eu/esco/occupation/046574a1-9bb3-4a80-8a7b-83dc7db1dae2
3123.1.10	3123	0.047619	0.511555	42	2	http://data.europa.eu/esco/occupation/71e4891f-48a6-435f-8897-208969fb4e44
3123.1.11	3123	0	0	56	0	http://data.europa.eu/esco/occupation/8862c29b-3810-4fbc-85c7-c9ee87535f73
3123.1.12	3123	0	0	53	0	http://data.europa.eu/esco/occupation/ceb9910a-1174-4926-82c9-5afee2bd3702
3123.1.13	3123	0	0	50	0	http://data.europa.eu/esco/occupation/0181835d-dd00-49e2-9fc4-e1382a65957f
3123.1.14	3123	0.06	0.644559	50	3	http://data.europa.eu/esco/occupation/2e85b540-4a92-47f3-bc8c-0699c51692d1
3123.1.15	3123	0	0	45	0	http://data.europa.eu/esco/occupation/18fbb1f8-eceb-4bf4-8fc7-932b8f6130cd
3123.1.16	3123	0.02	0.214853	50	1	http://data.europa.eu/esco/occupation/aecb033a-2be8-459c-bbdc-87bbae922894
3123.1.17	3123	0	0	49	0	http://data.europa.eu/esco/occupation/0763c810-8ac6-4e39-867d-780a11af26e0
3123.1.18	3123	0.0243902	0.262016	41	1	http://data.europa.eu/esco/occupation/1e55f5e3-2f02-434b-997b-9a9f3eb745e8
3123.1.19	3123	0	0	50	0	http://data.europa.eu/esco/occupation/2a226be5-6157-49e9-bd4b-e3b46d55c082
3123.1.2	3123	0.0192308	0.206589	52	1	http://data.europa.eu/esco/occupation/05ebeb56-6ceb-488d-ba91-ed15088efc8e
3123.1.20	3123	0	0	57	0	http://data.europa.eu/esco/occupation/7c205166-d862-45fc-90e5-58a3aa3721dd
3123.1.21	3123	0	0	50	0	http://data.europa.eu/esco/occupation/66dc9349-6ca3-4ce4-9865-40686234d752
3123.1.22	3123	0	0	53	0	http://data.europa.eu/esco/occupation/2b318e09-1a5d-4d7f-85a7-fe78945fe917
3123.1.23	3123	0.0357143	0.383666	56	2	http://data.europa.eu/esco/occupation/a603fdd9-31e7-424a-883a-e9f6bf88085a
3123.1.24	3123	0	0	45	0	http://data.europa.eu/esco/occupation/8249697a-3dc8-417d-9acf-3a7e0864069a
3123.1.25	3123	0	0	50	0	http://data.europa.eu/esco/occupation/18cff178-4ef0-46c9-a6e5-f6f38179cdcb
3123.1.26	3123	0	0	44	0	http://data.europa.eu/esco/occupation/60d77070-2cf4-4883-b44d-91e8ce54db86
3123.1.3	3123	0.0333333	0.358088	60	2	http://data.europa.eu/esco/occupation/87580fa5-39d2-4b7e-9274-b744e684f17c
3123.1.4	3123	0	0	55	0	http://data.europa.eu/esco/occupation/20db07fc-cc02-46aa-a4fc-b3c73ba8fa8f
3123.1.5	3123	0	0	49	0	http://data.europa.eu/esco/occupation/6a67114c-60a3-4cec-af26-c7df6fe6e9b5
3123.1.6	3123	0	0	48	0	http://data.europa.eu/esco/occupation/2ea3070e-3d0b-4de6-b5bd-fe4a04649b04
3123.1.7	3123	0	0	42	0	http://data.europa.eu/esco/occupation/b206a740-c7eb-407d-9cdb-93502368c4d8
3123.1.8	3123	0	0	51	0	http://data.europa.eu/esco/occupation/9defc0f8-3eed-4a56-80e1-d534983aff4f
3123.1.9	3123	0	0	35	0	http://data.europa.eu/esco/occupation/57d1be2e-c476-43fb-b014-fa58602cac95
3123.2	3123	0	0	56	0	http://data.europa.eu/esco/occupation/e575efca-c3e4-43fe-8c46-327d310f795e
3131.1	3131	0.215054	2.31025	93	20	http://data.europa.eu/esco/occupation/47af27c4-5b45-4cce-ba01-4e96f8cf97b9
3131.2	3131	0.0862069	0.92609	58	5	http://data.europa.eu/esco/occupation/a32187fa-bc37-4fc2-8e89-296632bfc271
3131.3	3131	0.0322581	0.346537	62	2	http://data.europa.eu/esco/occupation/72381086-cb6e-455e-a40b-ccb26550aab6
3131.3.1	3131	0.0384615	0.413179	26	1	http://data.europa.eu/esco/occupation/74332fd0-4a50-464e-9116-98fa9b8127ac
3131.3.2	3131	0.0333333	0.358088	30	1	http://data.europa.eu/esco/occupation/7cdeb653-8f3d-4921-832b-b95f9d700a86
3131.3.3	3131	0	0	42	0	http://data.europa.eu/esco/occupation/16b974f4-cb8c-436c-8c05-a16957c40131
3131.3.4	3131	0	0	33	0	http://data.europa.eu/esco/occupation/c3959398-a5d7-4b26-abcf-ef7af87e5822
3131.3.5	3131	0	0	30	0	http://data.europa.eu/esco/occupation/12938d1a-eeb2-4b1e-a22b-f0bebeadfb73
3131.3.6	3131	0.0487805	0.524032	41	2	http://data.europa.eu/esco/occupation/b2eacfdf-5de5-4e8c-a8cb-3d32e201c210
3131.3.7	3131	0.0454545	0.488302	44	2	http://data.europa.eu/esco/occupation/f33a70bd-c5b6-495d-8e0c-5e2c6e56d93e
3131.3.8	3131	0.0327869	0.352218	61	2	http://data.europa.eu/esco/occupation/6d823dbb-4008-4fb7-b98d-f9d934478647
3131.3.9	3131	0	0	30	0	http://data.europa.eu/esco/occupation/aac62c63-b6bf-4387-8ba3-75a487f25824
3132.1	3132	0	0	22	0	http://data.europa.eu/esco/occupation/3e626058-f669-4503-84ec-6ae1a6077a61
3132.2	3132	0.0333333	0.358088	30	1	http://data.europa.eu/esco/occupation/1b48fbd2-688f-4ba9-b430-86b2ae273724
3132.3	3132	0.0666667	0.716177	30	2	http://data.europa.eu/esco/occupation/fd6a1c18-b0ff-419f-a36a-e05957452d55
3132.4	3132	0.0645161	0.693074	31	2	http://data.europa.eu/esco/occupation/d43e9693-7087-412c-b54c-e9068012630a
3132.5	3132	0.0689655	0.740872	29	2	http://data.europa.eu/esco/occupation/d99e2022-cbe1-4aaa-8f9d-7db129d61f0c
3132.6	3132	0.0294118	0.31596	34	1	http://data.europa.eu/esco/occupation/7f800e7d-9d86-406a-9116-b5eca7526869
3132.7	3132	0.0169492	0.182079	59	1	http://data.europa.eu/esco/occupation/1ab184b6-de00-4476-ba1d-c6a71c668be3
3133.1	3133	0.0666667	0.716177	30	2	http://data.europa.eu/esco/occupation/a241eff8-309b-43ae-8890-ac4cfbd3067c
3133.1.1	3133	0	0	19	0	http://data.europa.eu/esco/occupation/235ce16a-1ef7-4535-a82e-e371213c392b
3133.1.2	3133	0.0322581	0.346537	31	1	http://data.europa.eu/esco/occupation/6eb85dd0-1188-4081-bf54-1345fb5de3ca
3133.1.3	3133	0.0625	0.671416	16	1	http://data.europa.eu/esco/occupation/b21aac17-8237-4264-bc2c-0e315346fd8f
3133.1.4	3133	0.0243902	0.262016	41	1	http://data.europa.eu/esco/occupation/cbdbe324-81fe-48da-a8f7-0106dd94a05b
3133.1.5	3133	0.0909091	0.976604	22	2	http://data.europa.eu/esco/occupation/f1c8c186-bef9-4d72-9257-90fc4f992ab7
3134.1	3134	0	0	17	0	http://data.europa.eu/esco/occupation/47ae3ed9-e03c-450e-9ea8-aab317545adc
3134.2	3134	0.0285714	0.306933	35	1	http://data.europa.eu/esco/occupation/d26a941d-443a-4301-a648-3cb3a4427775
3134.3	3134	0	0	18	0	http://data.europa.eu/esco/occupation/217e7ae2-605d-4225-afd2-6319c2408116
3134.4	3134	0.05	0.537132	20	1	http://data.europa.eu/esco/occupation/026a5233-cad9-4b1d-8852-22c2685ab34e
3134.5	3134	0.0952381	1.02311	21	2	http://data.europa.eu/esco/occupation/7afeee90-5672-470d-b061-24ffaafb2fc9
3135.1	3135	0.047619	0.511555	21	1	http://data.europa.eu/esco/occupation/528e63a7-91be-4477-be2f-69ce82deb726
3139.1	3139	0.0769231	0.826358	26	2	http://data.europa.eu/esco/occupation/869e3a85-6e4c-4e3c-b14f-a8399c1abd2d
3139.1.1	3139	0.0555556	0.596814	18	1	http://data.europa.eu/esco/occupation/f444e8ec-5eed-4777-866e-7127aa06ce4f
3139.2	3139	0.30303	3.25535	33	10	http://data.europa.eu/esco/occupation/5001506f-dd7d-4801-92ac-6f7e93b45133
3139.3	3139	0.09375	1.00712	32	3	http://data.europa.eu/esco/occupation/d0d7d777-073f-4c33-8f27-1d4a0e8e626f
3141.1	3141	0.142857	1.53466	35	5	http://data.europa.eu/esco/occupation/0da75680-fbf9-44d8-802a-ac12eb425a34
3141.2	3141	0.0958904	1.03012	73	7	http://data.europa.eu/esco/occupation/4fef1907-cf82-413b-841a-02ef57e299a6
3141.2.1	3141	0.0833333	0.895221	36	3	http://data.europa.eu/esco/occupation/f3b99acc-b212-45cf-bb4f-7b83cc6f0d71
3141.2.2	3141	0.0789474	0.848104	38	3	http://data.europa.eu/esco/occupation/95324a4a-a5ea-4d89-8ede-4422ccb46a28
3141.2.3	3141	0.0697674	0.749487	43	3	http://data.europa.eu/esco/occupation/31cc4199-703c-4f8a-9b46-a2070a6d35df
3141.2.4	3141	0.0909091	0.976604	44	4	http://data.europa.eu/esco/occupation/2c5ae1b4-c3ca-4882-b7ce-e346ae5b5b00
3141.2.5	3141	0.0833333	0.895221	36	3	http://data.europa.eu/esco/occupation/ff4c28e2-66b1-4ae7-9053-fba8ec3428be
3142.1	3142	0.119048	1.27889	42	5	http://data.europa.eu/esco/occupation/1f8314c2-01bd-4af4-babc-04d7034591b8
3142.1.1	3142	0.0555556	0.596814	36	2	http://data.europa.eu/esco/occupation/f9cbdeb4-1559-4d45-b2d7-edf8aebe400b
3142.1.2	3142	0.0188679	0.202691	53	1	http://data.europa.eu/esco/occupation/ac036ea7-883a-4265-96d5-c02bbe6667e1
3142.1.3	3142	0.0357143	0.383666	28	1	http://data.europa.eu/esco/occupation/b9e51ff4-d7fb-4653-bc72-65086ffc6e65
3143.1	3143	0.0294118	0.31596	34	1	http://data.europa.eu/esco/occupation/fbf3aefb-70ff-440b-8724-bac3ed5e2c93
3151.1	3151	0.0357143	0.383666	28	1	http://data.europa.eu/esco/occupation/340b04fd-6312-47e5-80ff-28222a343864
3151.2	3151	0.0441176	0.47394	68	3	http://data.europa.eu/esco/occupation/cd19e8d1-6abd-4c99-a9bb-85e7c30aca31
3151.3	3151	0	0	33	0	http://data.europa.eu/esco/occupation/9dbbeb2c-0d51-4c03-8ef6-8dfa7360db22
3151.4	3151	0	0	38	0	http://data.europa.eu/esco/occupation/6ce86c90-36cc-43ef-a1e0-885d8151f976
3152.1	3152	0	0	26	0	http://data.europa.eu/esco/occupation/e3df1f82-3df9-41e5-8487-635e184653d1
3152.2	3152	0.0277778	0.298407	72	2	http://data.europa.eu/esco/occupation/6474e4d4-e3a6-4e88-83ee-971ebbf954e9
3152.3	3152	0.0344828	0.370436	29	1	http://data.europa.eu/esco/occupation/1ff5cf0d-e81f-4287-ba00-096816b16777
3152.4	3152	0	0	38	0	http://data.europa.eu/esco/occupation/f2a416b8-c7e4-49ee-964d-a49f6af79b84
3152.5	3152	0.0327869	0.352218	61	2	http://data.europa.eu/esco/occupation/ee646fa1-3f09-4e43-9275-3aa958ca00ae
3153.1	3153	0.0263158	0.282701	38	1	http://data.europa.eu/esco/occupation/81a1e1f5-cce3-444d-bfc3-9771236d57cd
3153.2	3153	0.0340909	0.366227	88	3	http://data.europa.eu/esco/occupation/9a4ba556-e72b-49c2-834c-d6a03a2fc906
3153.2.1	3153	0.0196078	0.21064	51	1	http://data.europa.eu/esco/occupation/807a1ac3-4f56-41f3-a68c-d653d558eb0a
3153.2.2	3153	0.0454545	0.488302	44	2	http://data.europa.eu/esco/occupation/523ab5a0-5e72-418d-9d61-a6126a446123
3153.2.2.1	3153	0.0212766	0.228567	47	1	http://data.europa.eu/esco/occupation/522c55ca-ee4a-407d-9fc6-f810c5266523
3153.2.3	3153	0.0232558	0.249829	43	1	http://data.europa.eu/esco/occupation/b3b32930-05f0-4b2e-93bf-34d1e3f89a3b
3153.2.4	3153	0.0465116	0.499658	43	2	http://data.europa.eu/esco/occupation/476420bb-2577-4f79-ad32-186f19c4fd02
3153.2.5	3153	0.0285714	0.306933	35	1	http://data.europa.eu/esco/occupation/8a42240b-2b5c-4f6f-8787-f0547fbc46c5
3153.2.6	3153	0.0555556	0.596814	36	2	http://data.europa.eu/esco/occupation/d48d4949-73a2-40d7-8350-329cda6b5a9a
3153.3	3153	0.129032	1.38615	31	4	http://data.europa.eu/esco/occupation/d4edb527-2e5d-440c-9f8c-cd5caa9cc4d6
3153.4	3153	0.126984	1.36415	63	8	http://data.europa.eu/esco/occupation/27a88c48-1d09-4a8c-a82a-a61ea16476d9
3154.1	3154	0.0263158	0.282701	38	1	http://data.europa.eu/esco/occupation/3c2da05f-eb24-41f7-8307-46c96660fee0
3154.1.1	3154	0.214286	2.302	14	3	http://data.europa.eu/esco/occupation/4be03a63-0423-4e50-acbf-aec405bb0741
3154.1.2	3154	0.285714	3.06933	21	6	http://data.europa.eu/esco/occupation/f470b785-643c-46f9-8b31-6085427ab7b8
3154.1.3	3154	0.0153846	0.165272	65	1	http://data.europa.eu/esco/occupation/9967986b-570d-4db1-a179-aad7d1623ea8
3154.2	3154	0.103448	1.11131	29	3	http://data.europa.eu/esco/occupation/b0473a10-e3de-480c-a841-171f2356a074
3154.3	3154	0.047619	0.511555	21	1	http://data.europa.eu/esco/occupation/e53e1bd8-7316-4fab-9338-c6a66f50e5b7
3155.1	3155	0.102564	1.10181	39	4	http://data.europa.eu/esco/occupation/0022f466-426c-41a4-ac96-a235c945cf97
3211.1	3211	0.0322581	0.346537	31	1	http://data.europa.eu/esco/occupation/57a73b7c-cf10-4852-b067-c25833fa149e
3211.2	3211	0.0163934	0.176109	61	1	http://data.europa.eu/esco/occupation/e139b0a3-3bc5-4c33-bfbf-51ac20ac12fa
3212.1	3212	0.0392157	0.42128	102	4	http://data.europa.eu/esco/occupation/2e8820ba-5b2d-4572-92a1-942dbd02a6d6
3212.1.1	3212	0	0	43	0	http://data.europa.eu/esco/occupation/4a5b3686-eea4-4ba0-b446-33f7b6a95aed
3212.1.2	3212	0	0	45	0	http://data.europa.eu/esco/occupation/d117ef65-b253-4f04-bc85-353ef853443a
3212.2	3212	0.0925926	0.99469	54	5	http://data.europa.eu/esco/occupation/0044c991-c26f-4261-a213-4bd1c0564a4c
3213.1	3213	0.0576923	0.619768	52	3	http://data.europa.eu/esco/occupation/c1a86d6d-7785-43e1-994b-958eba58fff7
3213.2	3213	0.0588235	0.631921	51	3	http://data.europa.eu/esco/occupation/7b74626d-b487-48a1-9e80-47faf9928210
3214.1	3214	0.0645161	0.693074	31	2	http://data.europa.eu/esco/occupation/521bbfd5-c179-46e3-879b-e74bd6db367c
3214.2	3214	0.0357143	0.383666	28	1	http://data.europa.eu/esco/occupation/76bded28-876a-40b2-9efb-3123c8f14cf6
3214.3	3214	0.0862069	0.92609	58	5	http://data.europa.eu/esco/occupation/929b5c9d-2fbf-44f2-980d-2ac6c0dc212f
3214.3.1	3214	0.0344828	0.370436	29	1	http://data.europa.eu/esco/occupation/500b7b14-507c-4c49-816d-c1d0b05b85e4
3222.1	3222	0.0204082	0.219238	49	1	http://data.europa.eu/esco/occupation/30194ac4-93b8-4450-8a15-f6f7cbe351cb
3230.1	3230	0.0204082	0.219238	49	1	http://data.europa.eu/esco/occupation/463558cd-6e02-43a8-a675-d4e65af70431
3240.1	3240	0.0217391	0.233536	46	1	http://data.europa.eu/esco/occupation/289c7385-2342-4a4e-b0b1-7b2e977aea79
3240.2	3240	0.0714286	0.767332	56	4	http://data.europa.eu/esco/occupation/99ebf2c2-1811-4c77-b2e6-7008cba29ea0
3240.2.1	3240	0.0697674	0.749487	43	3	http://data.europa.eu/esco/occupation/15cc27b1-7358-48ed-9fb8-69ffe9f1fc98
3240.2.2	3240	0.030303	0.325535	33	1	http://data.europa.eu/esco/occupation/319f9864-7f13-4b0c-a827-d50295e239ad
3240.2.3	3240	0.1	1.07426	30	3	http://data.europa.eu/esco/occupation/32ef07df-1b0a-439a-916e-8289eb9f4895
3240.2.4	3240	0.0491803	0.528327	61	3	http://data.europa.eu/esco/occupation/24f1eb3a-e99c-4c38-9bda-ba2ba6bf9fa4
3251.1	3251	0.0238095	0.255777	42	1	http://data.europa.eu/esco/occupation/bdc74965-1d1a-4f8e-a490-9cf71f494e02
3251.2	3251	0.0285714	0.306933	35	1	http://data.europa.eu/esco/occupation/d18deca3-3063-4970-9ddc-e3c70404a28c
3252.1	3252	0.212766	2.28567	47	10	http://data.europa.eu/esco/occupation/14eb2c85-fce5-40b6-bcd0-46ac99994b0d
3252.1.1	3252	0.227273	2.44151	22	5	http://data.europa.eu/esco/occupation/6219f0ef-6414-4d01-9221-41ac25dcb409
3252.2	3252	0.175439	1.88468	57	10	http://data.europa.eu/esco/occupation/983c2816-a339-4817-97f4-151a9ff3e64d
3252.3	3252	0.433333	4.65515	30	13	http://data.europa.eu/esco/occupation/32ac76f6-20a0-469e-8cac-e68634087dd3
3252.4	3252	0.173913	1.86829	23	4	http://data.europa.eu/esco/occupation/92be1fac-97c4-4d4d-ada7-f6aa07d6f316
3253.1	3253	0.030303	0.325535	33	1	http://data.europa.eu/esco/occupation/c7ad889f-10fc-4346-b740-bd479ad82b47
3253.1.1	3253	0.0263158	0.282701	38	1	http://data.europa.eu/esco/occupation/b560456a-bc4d-41a9-94c8-bf8636147246
3254.1	3254	0.05	0.537132	60	3	http://data.europa.eu/esco/occupation/6e0e068b-cd5c-4400-8899-54056087fa14
3254.1.1	3254	0.0540541	0.580684	37	2	http://data.europa.eu/esco/occupation/1084e2d6-b153-4090-8065-c9231f71d4f0
3255.1	3255	0	0	66	0	http://data.europa.eu/esco/occupation/9487f835-b5a9-4742-8ecf-35520911e28c
3255.2	3255	0.1	1.07426	40	4	http://data.europa.eu/esco/occupation/f88124d7-ee7e-4d21-9036-0658b496c119
3255.3	3255	0	0	54	0	http://data.europa.eu/esco/occupation/b01affdd-c8a9-4121-bc50-a5be17f014eb
3255.4	3255	0	0	45	0	http://data.europa.eu/esco/occupation/ceda6443-e1dd-4890-b018-42318e3abac2
3256.1	3256	0.05	0.537132	60	3	http://data.europa.eu/esco/occupation/0c041d1e-1841-4acb-b0a1-2c387a61bf65
3257.1	3257	0.0294118	0.31596	34	1	http://data.europa.eu/esco/occupation/a092cb70-f3e3-4224-98a3-b97c0114de77
3257.2	3257	0.0240964	0.258859	83	2	http://data.europa.eu/esco/occupation/c872187a-079b-413b-8503-7b5dd92abb88
3257.3	3257	0	0	58	0	http://data.europa.eu/esco/occupation/7d8b3c73-20f8-467e-91e4-00378673a2cd
3257.4	3257	0.030303	0.325535	33	1	http://data.europa.eu/esco/occupation/a41acf2b-fb87-496f-aec3-7c5fdc5e9211
3257.4.1	3257	0	0	38	0	http://data.europa.eu/esco/occupation/b3867d0a-e902-4d88-b0c2-3e0d2cf35c83
3257.4.2	3257	0.0606061	0.65107	33	2	http://data.europa.eu/esco/occupation/de0856fe-21fa-46d6-88ee-f99d3b4946bc
3257.5	3257	0.0344828	0.370436	29	1	http://data.europa.eu/esco/occupation/673f3266-ab1a-447d-9b28-fc5838dc07e3
3257.5.1	3257	0.0357143	0.383666	28	1	http://data.europa.eu/esco/occupation/43d49e27-302b-439d-bce6-86555527edb5
3257.6	3257	0.047619	0.511555	21	1	http://data.europa.eu/esco/occupation/1b422c31-f242-46b5-bbdc-aa63885e4b5c
3258.1	3258	0	0	47	0	http://data.europa.eu/esco/occupation/64e909ad-1bd0-493c-a8dc-1afbed0c9c2f
3258.2	3258	0.0123457	0.132625	81	1	http://data.europa.eu/esco/occupation/0b5dfc02-b825-4445-811d-d39ed442657e
3259.1	3259	0	0	49	0	http://data.europa.eu/esco/occupation/16e65196-3449-4c88-b379-0aa98f43db2b
3259.2	3259	0.02	0.214853	50	1	http://data.europa.eu/esco/occupation/d1b8c046-3867-423a-84fd-41f7be3a6d29
3259.3	3259	0.15625	1.67854	32	5	http://data.europa.eu/esco/occupation/66ca3643-e6f3-4c75-9300-40d813185b3e
3259.4	3259	0.0769231	0.826358	26	2	http://data.europa.eu/esco/occupation/c56bb750-db0b-487b-89f4-82dee6dcab09
3259.5	3259	0.0263158	0.282701	38	1	http://data.europa.eu/esco/occupation/68bc2af1-96ea-4ec2-8b2f-5cde76472135
3259.6	3259	0.0638298	0.685701	47	3	http://data.europa.eu/esco/occupation/a7198837-139d-49c7-8fd0-eb8d8c1ee844
3259.7	3259	0.0344828	0.370436	29	1	http://data.europa.eu/esco/occupation/7b8b6118-6876-4a71-81a6-4b5fa9bfa221
3259.8	3259	0	0	16	0	http://data.europa.eu/esco/occupation/abae06d8-525f-4a2d-8bbd-67b559aad8f2
3311.1	3311	0.025641	0.275453	39	1	http://data.europa.eu/esco/occupation/e20eee17-4876-4f21-a0cb-5d7f40c63cd8
3311.2	3311	0.133333	1.43235	30	4	http://data.europa.eu/esco/occupation/c01cdf85-3ce0-4d12-ae86-e4e63493fafa
3311.2.1	3311	0.0285714	0.306933	35	1	http://data.europa.eu/esco/occupation/fadb09c5-db84-4240-9fd6-68b4c0abeed5
3311.2.2	3311	0.117647	1.26384	34	4	http://data.europa.eu/esco/occupation/3f277813-3cab-4c5d-bfeb-613e449b31c5
3311.2.3	3311	0.0322581	0.346537	31	1	http://data.europa.eu/esco/occupation/c9839843-6cac-4564-8aa7-de4a5b9b62e1
3311.2.4	3311	0.0294118	0.31596	34	1	http://data.europa.eu/esco/occupation/c0463fbe-7914-48ac-84ec-abaee1a7f292
3311.2.4.1	3311	0.030303	0.325535	33	1	http://data.europa.eu/esco/occupation/8a3498c7-470a-4067-b48e-f330d9b702e8
3311.2.5	3311	0.0277778	0.298407	36	1	http://data.europa.eu/esco/occupation/8ec6b513-3d44-4e94-b187-d55734a587a4
3311.3	3311	0.030303	0.325535	33	1	http://data.europa.eu/esco/occupation/60bc7374-9fa1-4bbd-b936-2676fca0bfb6
3311.3.1	3311	0.0689655	0.740872	29	2	http://data.europa.eu/esco/occupation/1f305576-f57c-42c7-a139-728c72393cd4
3311.3.2	3311	0.0344828	0.370436	29	1	http://data.europa.eu/esco/occupation/05a06850-d465-481e-9d68-792d4ad1da3e
3311.3.3	3311	0.04	0.429706	25	1	http://data.europa.eu/esco/occupation/fc81b573-e0ea-4466-8560-c2bb278c314a
3311.3.4	3311	0.0526316	0.565403	38	2	http://data.europa.eu/esco/occupation/4bc4170d-f4df-44e4-a3be-394242ae3017
3311.3.5	3311	0.0689655	0.740872	29	2	http://data.europa.eu/esco/occupation/3b6d4443-4518-4fb3-ae44-188a958e328d
3312.1	3312	0.0571429	0.613866	35	2	http://data.europa.eu/esco/occupation/5e4d156a-1f05-4b2c-b0f0-5abb82d52ed6
3312.2	3312	0.0851064	0.914268	47	4	http://data.europa.eu/esco/occupation/1a87e487-6761-4374-b6db-100ac5a9ad5a
3312.2.1	3312	0.0967742	1.03961	31	3	http://data.europa.eu/esco/occupation/075e4d25-74b3-46fb-9b6e-6b53cdb196e7
3312.3	3312	0.0612245	0.657713	49	3	http://data.europa.eu/esco/occupation/32fafe2c-0099-4852-889e-46614ce9a9ae
3312.4	3312	0.179487	1.92817	39	7	http://data.europa.eu/esco/occupation/b3ce981c-5b32-4de2-8e53-502a6357b2bc
3312.5	3312	0.102564	1.10181	39	4	http://data.europa.eu/esco/occupation/8e185c49-704e-49c0-8584-a7e0b618f628
3312.6	3312	0.0740741	0.795752	27	2	http://data.europa.eu/esco/occupation/ab5a5073-453c-4a93-aff7-345a19f8b954
3312.7	3312	0.0740741	0.795752	27	2	http://data.europa.eu/esco/occupation/c227dcff-dd84-487e-a171-da3d919129bb
3313.1	3313	0.0512821	0.550905	39	2	http://data.europa.eu/esco/occupation/bfe142b9-a049-4d41-89c4-fd2f34ac56b6
3313.2	3313	0.0555556	0.596814	36	2	http://data.europa.eu/esco/occupation/c3aae59e-1441-4b3e-bdd1-6da50dc7cf42
3313.3	3313	0.037037	0.397876	27	1	http://data.europa.eu/esco/occupation/bb4ca5c1-879d-44e8-840d-24f320206bff
3314.1	3314	0.0833333	0.895221	24	2	http://data.europa.eu/esco/occupation/160c1469-bbb6-48d3-b2a7-db8b30d724b5
3314.2	3314	0.205882	2.21172	34	7	http://data.europa.eu/esco/occupation/d2e63d7e-2605-4af1-bb7d-b1ed9ad08825
3315.1	3315	0.0344828	0.370436	29	1	http://data.europa.eu/esco/occupation/2339733d-5a37-4031-b587-db28848e4958
3315.2	3315	0	0	23	0	http://data.europa.eu/esco/occupation/f87779ae-7389-44e7-b155-16e87904857e
3315.3	3315	0.0625	0.671416	32	2	http://data.europa.eu/esco/occupation/01a83071-6533-4675-b2da-f0c6d02669f5
3315.4	3315	0.0384615	0.413179	26	1	http://data.europa.eu/esco/occupation/a2b81132-2147-4c8e-b250-e6290ed906ea
3315.5	3315	0.025641	0.275453	39	1	http://data.europa.eu/esco/occupation/e91bc34c-0c4f-4ac9-8e2f-8f337d75f9ca
3315.6	3315	0.0526316	0.565403	19	1	http://data.europa.eu/esco/occupation/e93b3b49-12e1-4b47-991c-dd4b0aec17d8
3315.7	3315	0.0357143	0.383666	28	1	http://data.europa.eu/esco/occupation/afc5a0f4-42e5-4bfb-910c-2b54b44f99c5
3315.8	3315	0.04	0.429706	25	1	http://data.europa.eu/esco/occupation/bbefa1b2-521e-4d87-a7ad-9bbd0b32e271
3321.1	3321	0.0869565	0.934143	46	4	http://data.europa.eu/esco/occupation/a198de8c-24b1-4002-982f-a57ae6d6c19c
3321.2	3321	0.09375	1.00712	32	3	http://data.europa.eu/esco/occupation/7bcafcd7-3f35-4a72-849c-c92b334927fd
3321.3	3321	0.0576923	0.619768	52	3	http://data.europa.eu/esco/occupation/e937449a-d9e0-4ab7-9ea5-4d3ac673be6d
3321.3.1	3321	0.0357143	0.383666	28	1	http://data.europa.eu/esco/occupation/4975c4cc-a89f-4ea8-82aa-501258dfb2f9
3322.1	3322	0.109589	1.17728	73	8	http://data.europa.eu/esco/occupation/14031d4a-6e99-442f-b4fe-18262b6432b2
3322.1.1	3322	0	0	38	0	http://data.europa.eu/esco/occupation/4c6b3657-316e-43b5-872a-ea763411190d
3322.1.2	3322	0	0	43	0	http://data.europa.eu/esco/occupation/ff3a164d-4045-4511-a472-49093dabf9fc
3323.1	3323	0	0	25	0	http://data.europa.eu/esco/occupation/cc844eb8-c81d-40ff-af3d-119700e60f23
3323.2	3323	0.0571429	0.613866	35	2	http://data.europa.eu/esco/occupation/29fa406d-de89-4515-be8d-0fe7bda993f1
3323.2.1	3323	0.0294118	0.31596	34	1	http://data.europa.eu/esco/occupation/095169ac-feee-4fcf-bff7-222ab6d84bc4
3323.2.2	3323	0.2	2.14853	35	7	http://data.europa.eu/esco/occupation/bb95ef58-9139-4967-bfc1-da8386a4e672
3323.2.3	3323	0.0697674	0.749487	43	3	http://data.europa.eu/esco/occupation/dbdc9f7b-31c6-4f21-a9c5-48253bb69c08
3323.2.4	3323	0.05	0.537132	20	1	http://data.europa.eu/esco/occupation/fd1c4e94-25aa-4020-b0ef-0cf5aaf2e4d2
3323.3	3323	0	0	27	0	http://data.europa.eu/esco/occupation/9b3c6dd8-4d3b-4a12-8bb8-55bb2e92c3a6
3323.4	3323	0.0434783	0.467072	46	2	http://data.europa.eu/esco/occupation/d08b4700-758c-467d-ab77-d5a8029c4070
3323.5	3323	0.0277778	0.298407	36	1	http://data.europa.eu/esco/occupation/c3dc576e-2a58-4481-9b6f-9853067af8ea
3324.1	3324	0.0294118	0.31596	34	1	http://data.europa.eu/esco/occupation/2af80b12-a73a-4cc2-8af1-d26a1e60738d
3324.1.1	3324	0.0344828	0.370436	29	1	http://data.europa.eu/esco/occupation/94adbb11-1c90-4092-ae91-781e8a55865d
3324.1.2	3324	0.0416667	0.44761	24	1	http://data.europa.eu/esco/occupation/e40e4a07-4246-4c6f-a51c-89d35b6fe75e
3324.2	3324	0.04	0.429706	25	1	http://data.europa.eu/esco/occupation/e4cdfa86-c3b1-41f1-a4e2-384c73d03bd3
3324.3	3324	0.0322581	0.346537	31	1	http://data.europa.eu/esco/occupation/4b72d306-9781-434d-8522-1fcaf892cdce
3324.4	3324	0.0405405	0.435513	74	3	http://data.europa.eu/esco/occupation/3ac7fbb4-91b2-4d4d-abc8-7a6c55ed648f
3324.4.1	3324	0.105263	1.13081	19	2	http://data.europa.eu/esco/occupation/eb6e7100-446f-407c-a764-2d65f3ffc7eb
3324.4.10	3324	0.105263	1.13081	19	2	http://data.europa.eu/esco/occupation/a0872ef2-ecf2-476d-8390-3e81ae45a411
3324.4.11	3324	0.105263	1.13081	19	2	http://data.europa.eu/esco/occupation/2dcd3361-4c9b-4feb-a561-62257d6b31dd
3324.4.12	3324	0.105263	1.13081	19	2	http://data.europa.eu/esco/occupation/2ee57107-08c6-4963-bdde-f2ee514e06d5
3324.4.13	3324	0.105263	1.13081	19	2	http://data.europa.eu/esco/occupation/f3da16bd-157d-4a48-8a49-33809a8b5d96
3324.4.14	3324	0.105263	1.13081	19	2	http://data.europa.eu/esco/occupation/fd882949-aad7-42ff-825e-00d49a5ec469
3324.4.15	3324	0.105263	1.13081	19	2	http://data.europa.eu/esco/occupation/6648103b-6984-4880-b8c3-eacb9b0d2bc9
3324.4.16	3324	0.105263	1.13081	19	2	http://data.europa.eu/esco/occupation/a5a4e4d6-e705-4b38-96b5-225f8ab01f2c
3324.4.17	3324	0.105263	1.13081	19	2	http://data.europa.eu/esco/occupation/3f0093ab-651b-401a-b542-bba84ff46deb
3324.4.18	3324	0.105263	1.13081	19	2	http://data.europa.eu/esco/occupation/1739b07b-7e8f-4dcb-bc59-b5ae18f30077
3324.4.19	3324	0.105263	1.13081	19	2	http://data.europa.eu/esco/occupation/de50b422-8700-4153-955c-131c3d277738
3324.4.2	3324	0.105263	1.13081	19	2	http://data.europa.eu/esco/occupation/8c0524b8-f878-4c68-8293-698d07c1807c
3324.4.20	3324	0.0909091	0.976604	22	2	http://data.europa.eu/esco/occupation/650c4c7b-8cd8-4671-a38e-6e37e45e0c8e
3324.4.21	3324	0.105263	1.13081	19	2	http://data.europa.eu/esco/occupation/98fa571c-dc8f-438f-909f-f426ec322c72
3324.4.22	3324	0.105263	1.13081	19	2	http://data.europa.eu/esco/occupation/58db35e3-fe1f-44d2-8a9e-ab652fc1cec2
3324.4.23	3324	0.105263	1.13081	19	2	http://data.europa.eu/esco/occupation/b94e2f4c-6604-46a9-bc72-160fc9d2cf36
3324.4.24	3324	0.105263	1.13081	19	2	http://data.europa.eu/esco/occupation/aaeb2402-2ab3-411f-9a44-8ff4dd092de6
3324.4.25	3324	0.105263	1.13081	19	2	http://data.europa.eu/esco/occupation/a486b6eb-207c-4aae-ad0b-397d0744b16f
3324.4.26	3324	0.105263	1.13081	19	2	http://data.europa.eu/esco/occupation/7fddf2b5-1ba7-4327-86f9-e5da8ddb28a6
3324.4.27	3324	0.105263	1.13081	19	2	http://data.europa.eu/esco/occupation/0a7b874b-e5c0-4dea-8b88-dadba9efee1d
3324.4.28	3324	0.105263	1.13081	19	2	http://data.europa.eu/esco/occupation/484ca14a-8e11-4ae1-ba9c-901cd86df56b
3324.4.29	3324	0.105263	1.13081	19	2	http://data.europa.eu/esco/occupation/6c2b32b4-2f62-4288-a359-3406022c3610
3324.4.3	3324	0.105263	1.13081	19	2	http://data.europa.eu/esco/occupation/e0904e3f-d3e7-4313-8ff9-3facf9fce70d
3324.4.30	3324	0.105263	1.13081	19	2	http://data.europa.eu/esco/occupation/6e6b62d7-4c9c-482a-9d59-7e20de0d8527
3324.4.31	3324	0.105263	1.13081	19	2	http://data.europa.eu/esco/occupation/a1ccbfc4-3afd-4408-8e5a-41832cdef511
3324.4.32	3324	0.105263	1.13081	19	2	http://data.europa.eu/esco/occupation/c871b431-2bef-4824-a504-50b60cf633f7
3324.4.33	3324	0.105263	1.13081	19	2	http://data.europa.eu/esco/occupation/789a1a35-8e03-42da-857f-4216c4d2ac68
3324.4.34	3324	0.105263	1.13081	19	2	http://data.europa.eu/esco/occupation/8022c821-1ed0-414e-b440-63cc88943a89
3324.4.35	3324	0.1	1.07426	20	2	http://data.europa.eu/esco/occupation/d372e2e4-714a-4127-bb82-6b53eb817410
3324.4.4	3324	0.105263	1.13081	19	2	http://data.europa.eu/esco/occupation/c7ffc270-7bd2-4bb1-a51a-4766170d7935
3324.4.5	3324	0.105263	1.13081	19	2	http://data.europa.eu/esco/occupation/933a0762-1201-4855-909c-94403f6867a9
3324.4.6	3324	0.105263	1.13081	19	2	http://data.europa.eu/esco/occupation/ceb1a21b-a6d5-49eb-a3f3-d53fec25d5f8
3324.4.7	3324	0.105263	1.13081	19	2	http://data.europa.eu/esco/occupation/6fc25650-e69b-43c7-b4d5-3ca95acd7696
3324.4.8	3324	0.157895	1.69621	19	3	http://data.europa.eu/esco/occupation/35d4ab0d-5a2a-4ed8-b8ba-7169314168f5
3324.4.9	3324	0.105263	1.13081	19	2	http://data.europa.eu/esco/occupation/5a2d0031-5dfd-46e8-8eb4-cf1d03876940
3331.1	3331	0	0	29	0	http://data.europa.eu/esco/occupation/a3ef0728-7540-4676-ad18-cf0a7913b3ce
3331.2	3331	0.0204082	0.219238	49	1	http://data.europa.eu/esco/occupation/39803100-c338-4f01-ad2c-085d488920ca
3331.2.1	3331	0.0326087	0.350304	92	3	http://data.europa.eu/esco/occupation/61b859ed-24d8-48cf-9c1b-67d7a6c62bb5
3331.2.1.1	3331	0.0454545	0.488302	22	1	http://data.europa.eu/esco/occupation/916d989e-0c5b-4c35-8d43-62ba65bebd30
3331.2.1.10	3331	0.047619	0.511555	21	1	http://data.europa.eu/esco/occupation/e763dfa6-924d-493b-892a-6435e0cffe70
3331.2.1.11	3331	0.0454545	0.488302	22	1	http://data.europa.eu/esco/occupation/d694b54f-208a-4154-9fe1-d3d335992467
3331.2.1.12	3331	0.04	0.429706	25	1	http://data.europa.eu/esco/occupation/b789dae6-6c77-4f46-9253-098c424c92f2
3331.2.1.13	3331	0.0416667	0.44761	24	1	http://data.europa.eu/esco/occupation/3f2e63fb-dc50-4370-9f6a-85ddc338dcde
3331.2.1.14	3331	0.04	0.429706	25	1	http://data.europa.eu/esco/occupation/39b4e367-94b5-49fe-bcd7-4b116865ca59
3331.2.1.15	3331	0.0454545	0.488302	22	1	http://data.europa.eu/esco/occupation/99d97310-29ea-443e-96a1-892c8d86ce54
3331.2.1.16	3331	0.0434783	0.467072	23	1	http://data.europa.eu/esco/occupation/3ae7c42b-7929-402f-bcbc-882b8679abf4
3331.2.1.17	3331	0.0454545	0.488302	22	1	http://data.europa.eu/esco/occupation/f97dedb0-da68-4fc3-8bcc-3f4025ccacd3
3331.2.1.18	3331	0.047619	0.511555	21	1	http://data.europa.eu/esco/occupation/64421dde-df97-4c42-a25a-b3bc55b39ad6
3331.2.1.19	3331	0.0416667	0.44761	24	1	http://data.europa.eu/esco/occupation/8099a96a-753b-49fc-a36a-d70b8aa9fdcf
3331.2.1.2	3331	0.0416667	0.44761	24	1	http://data.europa.eu/esco/occupation/322635c9-3d93-4280-a359-0b693df21e93
3331.2.1.20	3331	0.0384615	0.413179	26	1	http://data.europa.eu/esco/occupation/b53209fa-ba54-4a7a-b71c-bcc8014053ec
3331.2.1.21	3331	0.0434783	0.467072	23	1	http://data.europa.eu/esco/occupation/ef937393-3382-438d-b570-399d44b5a41c
3331.2.1.22	3331	0.0384615	0.413179	26	1	http://data.europa.eu/esco/occupation/33cd8ff4-62f2-4a3f-b053-6e009ecef6da
3331.2.1.23	3331	0.0434783	0.467072	23	1	http://data.europa.eu/esco/occupation/e7117cdc-ee3d-45b0-9680-6b3a60c7c9b3
3331.2.1.24	3331	0.0454545	0.488302	22	1	http://data.europa.eu/esco/occupation/ba1e5427-46e0-4b6c-b196-5312d136dd3b
3331.2.1.25	3331	0.047619	0.511555	21	1	http://data.europa.eu/esco/occupation/621b7aa1-b678-49ee-8caa-91b496f8bc5b
3331.2.1.26	3331	0.047619	0.511555	21	1	http://data.europa.eu/esco/occupation/c143d51a-5267-41a8-a73b-9022cf74c495
3331.2.1.27	3331	0.0416667	0.44761	24	1	http://data.europa.eu/esco/occupation/ddac39cf-5d8b-416a-b24b-9ce3a8a4a668
3331.2.1.28	3331	0.0416667	0.44761	24	1	http://data.europa.eu/esco/occupation/98588703-5f5c-41c6-a240-3411b6518b83
3331.2.1.29	3331	0.04	0.429706	25	1	http://data.europa.eu/esco/occupation/72d4b5a3-5458-41e5-8b4e-cb4fb3fd0fbc
3331.2.1.3	3331	0.04	0.429706	25	1	http://data.europa.eu/esco/occupation/3d2637f9-e56a-4769-b3a9-e413f95c20db
3331.2.1.30	3331	0.0434783	0.467072	23	1	http://data.europa.eu/esco/occupation/f34cad67-3cd9-4d31-8dde-e439ac720136
3331.2.1.31	3331	0.0434783	0.467072	23	1	http://data.europa.eu/esco/occupation/e1fdd92c-46bd-45a0-8672-7f500c950cb0
3331.2.1.32	3331	0.0434783	0.467072	23	1	http://data.europa.eu/esco/occupation/d907b046-682b-45fa-bdd0-d2ed7a382670
3331.2.1.33	3331	0.0434783	0.467072	23	1	http://data.europa.eu/esco/occupation/d3ac4c05-79e2-42da-b8c6-e55765aee381
3331.2.1.34	3331	0.047619	0.511555	21	1	http://data.europa.eu/esco/occupation/891af43e-0946-4fa9-8115-a2b9be849cb0
3331.2.1.35	3331	0.0416667	0.44761	24	1	http://data.europa.eu/esco/occupation/31f49d76-b2e4-4313-aeba-90650258dda9
3331.2.1.4	3331	0.0416667	0.44761	24	1	http://data.europa.eu/esco/occupation/e95ea9ec-3ac6-4a2d-a3cc-f9e8829cf15e
3331.2.1.5	3331	0.047619	0.511555	21	1	http://data.europa.eu/esco/occupation/dc6c0b28-adf7-4558-a987-2ef1506ef2d1
3331.2.1.6	3331	0.0416667	0.44761	24	1	http://data.europa.eu/esco/occupation/aa8fdeff-ab03-4b99-bdba-2f7a1a5c8946
3331.2.1.7	3331	0.0384615	0.413179	26	1	http://data.europa.eu/esco/occupation/f3d2074e-3f44-45b0-b896-5ee5629a23c1
3331.2.1.8	3331	0.130435	1.40122	23	3	http://data.europa.eu/esco/occupation/83b30677-6468-4a04-b20c-15daf6bc8fb5
3331.2.1.9	3331	0.04	0.429706	25	1	http://data.europa.eu/esco/occupation/f738f568-b4ff-4f23-acb7-5f99d9a3b393
3331.2.2	3331	0	0	25	0	http://data.europa.eu/esco/occupation/8bc845cb-0702-47e4-aabc-4036032b0a8d
3331.3	3331	0.0909091	0.976604	22	2	http://data.europa.eu/esco/occupation/56fa783a-cca4-42ef-8862-1fb6e43f215c
3332.1	3332	0.0540541	0.580684	37	2	http://data.europa.eu/esco/occupation/84931290-ad27-45ad-b611-9556c5facbdb
3332.2	3332	0.2	2.14853	35	7	http://data.europa.eu/esco/occupation/1b38a27d-ef98-4d9f-b1b2-8c109bf47e79
3332.2.1	3332	0.0588235	0.631921	34	2	http://data.europa.eu/esco/occupation/be54b8da-bc71-40f0-b150-45c5e0769375
3332.2.2	3332	0.0277778	0.298407	36	1	http://data.europa.eu/esco/occupation/6662e56e-bc3d-4d9b-bed2-79d510d7c4ff
3332.3	3332	0	0	23	0	http://data.europa.eu/esco/occupation/35bedc78-1c15-4db7-9c6d-c55e9b5c7b54
3333.1	3333	0.0333333	0.358088	30	1	http://data.europa.eu/esco/occupation/42a96d07-1e1d-49ae-9399-c1f4be27ddea
3334.1	3334	0.0222222	0.238726	45	1	http://data.europa.eu/esco/occupation/dd935705-d703-40ba-9ba7-2a8a2b7651b4
3334.2	3334	0.0833333	0.895221	36	3	http://data.europa.eu/esco/occupation/b915ab4a-f7b1-44bc-a5a4-585e91d31dfd
3334.2.1	3334	0.037037	0.397876	27	1	http://data.europa.eu/esco/occupation/b42d8731-386b-4d34-a824-4b736feee1e5
3334.3	3334	0.0526316	0.565403	57	3	http://data.europa.eu/esco/occupation/8ec8df02-e9dd-43b7-b416-5846ae0414ab
3334.3.1	3334	0.0588235	0.631921	34	2	http://data.europa.eu/esco/occupation/d261a6a4-7ea7-4295-a84e-f4b1a56990d7
3334.3.2	3334	0.103448	1.11131	29	3	http://data.europa.eu/esco/occupation/7e46c066-2b98-4eaf-bed6-9848c79902e0
3334.4	3334	0.0204082	0.219238	49	1	http://data.europa.eu/esco/occupation/cee31c49-abe9-4f29-ad10-5eefe63f2a57
3334.5	3334	0.0454545	0.488302	44	2	http://data.europa.eu/esco/occupation/0f5b4653-50b2-413a-826d-39d447480c21
3339.1	3339	0.075	0.805699	40	3	http://data.europa.eu/esco/occupation/f5332f2d-3119-4194-8b5c-d0a5d97f55ef
3339.2	3339	0	0	27	0	http://data.europa.eu/esco/occupation/f1ecc3c4-8212-4386-871a-6fda1b5b4d91
3339.3	3339	0.0344828	0.370436	29	1	http://data.europa.eu/esco/occupation/5a8835bf-65c7-48e3-ab2f-7ad98b3fdb59
3339.4	3339	0	0	20	0	http://data.europa.eu/esco/occupation/21ae429f-a152-46a6-a73c-9ec65c7803f0
3339.5	3339	0.0555556	0.596814	18	1	http://data.europa.eu/esco/occupation/1da55a33-09b3-4ac7-818e-2a0fea68cecc
3339.6	3339	0.09375	1.00712	32	3	http://data.europa.eu/esco/occupation/2049d7ef-9ebe-41ae-b8b5-e97b77ee58a2
3339.7	3339	0.0571429	0.613866	35	2	http://data.europa.eu/esco/occupation/c85e39a4-2c40-413f-a171-45907ecdd599
3339.8	3339	0	0	26	0	http://data.europa.eu/esco/occupation/3ae4fd99-814a-4d06-a7db-5ee680c22e26
3341.1	3341	0.310345	3.33393	29	9	http://data.europa.eu/esco/occupation/30ca97f4-a4fd-4189-a781-ac08f6b09b78
3341.2	3341	0.0769231	0.826358	39	3	http://data.europa.eu/esco/occupation/580c98d4-fb97-4597-864c-54140f058f1b
3341.3	3341	0.212121	2.27874	33	7	http://data.europa.eu/esco/occupation/6aa78e46-ce22-421f-8a75-e915ac63c9d0
3341.4	3341	0.0606061	0.65107	33	2	http://data.europa.eu/esco/occupation/9d2aae3e-cbfe-409f-86cc-7cef9cd0435a
3341.5	3341	0.547619	5.88288	42	23	http://data.europa.eu/esco/occupation/af355ac4-dd89-44df-99a6-bba70202d6fe
3341.6	3341	0.125	1.34283	32	4	http://data.europa.eu/esco/occupation/0deaceea-69d8-4304-bc80-0b3d0491a241
3341.7	3341	0.111111	1.19363	36	4	http://data.europa.eu/esco/occupation/6e6839b6-099c-4802-906e-7f2c8203ee69
3342.1	3342	0.117647	1.26384	17	2	http://data.europa.eu/esco/occupation/578470d7-1848-44cd-a769-96cdd64b2c37
3342.2	3342	0.0740741	0.795752	27	2	http://data.europa.eu/esco/occupation/0264b794-3771-47aa-a675-78bf13b62ee7
3343.1	3343	0.179487	1.92817	39	7	http://data.europa.eu/esco/occupation/044d78cc-f62f-4532-83a5-8e04f2889652
3343.1.1	3343	0.12	1.28912	25	3	http://data.europa.eu/esco/occupation/ac60ed89-da6d-4f1a-93ee-1031789c7796
3343.1.2	3343	0.15625	1.67854	32	5	http://data.europa.eu/esco/occupation/55b4faa3-286f-4fc8-ac67-8bbb97d08820
3343.1.3	3343	0.25	2.68566	20	5	http://data.europa.eu/esco/occupation/1d6fbb43-f4c7-4839-8099-55eae5d424a5
3343.1.4	3343	0.151515	1.62767	33	5	http://data.europa.eu/esco/occupation/fcaab37b-ada2-4832-a2fd-9d64362e0280
3343.1.5	3343	0.037037	0.397876	27	1	http://data.europa.eu/esco/occupation/c9b2b0a7-0adc-4ca7-bf7c-dc95e18aeac7
3343.1.6	3343	0.128205	1.37726	39	5	http://data.europa.eu/esco/occupation/5ccb2c34-e860-43a5-9869-342487518115
3343.1.7	3343	0.258065	2.7723	31	8	http://data.europa.eu/esco/occupation/c8b296be-54ae-48cf-be21-031fa8457937
3343.2	3343	0.32	3.43765	25	8	http://data.europa.eu/esco/occupation/bcba793e-44fe-45eb-b0fb-56772529cbab
[truncated: 1,309 more rows]

## Sheet: Opt 3 + terms
ESCO code	ISCO08 (4 digit)	Share of dig. skills	RCA	Number of skills	Number of dig. skills	occupationUri
[truncated: 3,007 more rows]

[truncated: 2 more sheets: Opt 4 + optional & terms, DCI PIAAC]
